# Supplementary material for: Porous coordination polymers with ubiquitous and biocompatible metals and a neutral bridging ligand
Source: Nat Commun. 2015 Jan 16;6:5851. doi: 10.1038/ncomms6851 (PMC4309420; doi:10.1038/ncomms6851)
Supplement: Supplementary Data 1 — Crystallographic Information File for compound 1. [file ncomms6851-s2.cif]

data_General
_audit_creation_date                    2013-07-29
_audit_creation_method                 'by CrystalStructure 4.0'
_audit_update_record                    ?

#==============================================================================
# PROCESSING SUMMARY (IUCr Office Use Only)

_journal_date_recd_electronic           ?
_journal_date_from_coeditor             ?
_journal_date_accepted                  ?
_journal_coeditor_code                  ?

#==============================================================================
# SUBMISSION DETAILS

_publ_contact_author_name              'ENTER NAME'
_publ_contact_author_email             'ENTER EMAIL ADDRESS'
_publ_contact_author_fax               'ENTER FAX NUMBER'
_publ_contact_author_phone             'ENTER PHONE NUMBER'
_publ_contact_letter
;
    ENTER TEXT OF LETTER
;
_publ_requested_journal                'ENTER JOURNAL NAME HERE'
_publ_requested_category               'CHOOSE FI FM FO CI CM CO or AD'
_publ_requested_coeditor_name           ?

#==============================================================================
# TITLE AND AUTHOR LIST

_publ_section_title
;
    ENTER SECTION TITLE
;
_publ_section_title_footnote
;
    ENTER FOOTNOTE TO TITLE OF PAPER
;
loop_
_publ_author_name
_publ_author_footnote
_publ_author_address
' FIRST AUTHORS NAME '
;
  FIRST AUTHORS FOOTNOTES
;
;
  FIRST AUTHORS ADDRESS
;
_publ_section_synopsis
;
    ENTER SYNOPSIS
;

#==============================================================================
# TEXT

_publ_section_abstract
;
    ENTER ABSTRACT
;
_publ_section_comment
;
    ENTER TEXT
;
_publ_section_references
;
    ENTER OTHER REFERENCES

    Rigaku (2010). CrystalStructure. Version 4.0. 
    Rigaku Corporation, Tokyo, Japan.

    M.C. Burla, R. Caliandro, M. Camalli, B. Carrozzini, 
    G.L. Cascarano, L. De Caro, C. Giacovazzo, G. Polidori, 
    R. Spagna (2005) 
    SIR2004

    Sheldrick, G.M. (2008), Acta Cryst. A64, 112-122.

    Rigaku (1995). ABSCOR. 
    Rigaku Corporation, Tokyo, Japan.

;
_publ_section_figure_captions
;
    ENTER FIGURE CAPTIONS
;
_publ_section_exptl_prep
;
    ENTER COMPOUND PREPARATION DETAILS
;
_publ_section_exptl_refinement
;
    ENTER SPECIAL DETAILS OF THE REFINEMENT
;

#==============================================================================
data_1

#==============================================================================
# CHEMICAL DATA

_chemical_formula_sum                  'C18 H20 Mg2 N2 O10'
_chemical_formula_moiety               'C18 H20 Mg2 N2 O10'
_chemical_formula_weight                472.97
_chemical_melting_point                 ?

#==============================================================================
# CRYSTAL DATA
_symmetry_cell_setting                  monoclinic
_symmetry_space_group_name_H-M         'C 1 2/c 1'
_symmetry_space_group_name_Hall        '-C 2yc'
_symmetry_Int_Tables_number             15
loop_
_symmetry_equiv_pos_site_id
_symmetry_equiv_pos_as_xyz
1   '+X,+Y,+Z'
2   '-X,+Y,1/2-Z'
3   '-X,-Y,-Z'
4   '+X,-Y,1/2+Z'
5   '1/2+X,1/2+Y,+Z'
6   '1/2-X,1/2+Y,1/2-Z'
7   '1/2-X,1/2-Y,-Z'
8   '1/2+X,1/2-Y,1/2+Z'
#------------------------------------------------------------------------------
_cell_length_a                          22.2003(19)
_cell_length_b                          7.3575(7)
_cell_length_c                          15.5257(12)
_cell_angle_alpha                       90.0000
_cell_angle_beta                        130.5877(18)
_cell_angle_gamma                       90.0000
_cell_volume                            1925.8(3)
_cell_formula_units_Z                   4
_cell_measurement_reflns_used           4512
_cell_measurement_theta_min             3.02
_cell_measurement_theta_max             27.41
_cell_measurement_temperature           173
#------------------------------------------------------------------------------
_exptl_crystal_description              prism
_exptl_crystal_colour                   colorless
_exptl_crystal_size_max                 0.080
_exptl_crystal_size_mid                 0.080
_exptl_crystal_size_min                 0.080
_exptl_crystal_density_diffrn           1.631
_exptl_crystal_density_meas             ?
_exptl_crystal_density_method          'not measured'
_exptl_crystal_F_000                    984.00
_exptl_absorpt_coefficient_mu           0.190
_exptl_absorpt_correction_type          multi-scan
_exptl_absorpt_process_details         'ABSCOR (Rigaku, 1995)'
_exptl_absorpt_correction_T_min         0.580
_exptl_absorpt_correction_T_max         0.985

#==============================================================================
# EXPERIMENTAL DATA

_diffrn_ambient_temperature             173
_diffrn_radiation_type                 'Mo K\a'
_diffrn_radiation_wavelength            0.71075
_diffrn_measurement_device_type        'Rigaku R-AXIS RAPID'
_diffrn_measurement_method              \w
_diffrn_detector_area_resol_mean        10.000
_diffrn_reflns_number                   7193
_diffrn_reflns_av_R_equivalents         0.0723
_diffrn_reflns_theta_max                25.00
_diffrn_reflns_theta_full               25.00
_diffrn_measured_fraction_theta_max     0.999
_diffrn_measured_fraction_theta_full    0.999
_diffrn_reflns_limit_h_min             -26
_diffrn_reflns_limit_h_max              26
_diffrn_reflns_limit_k_min             -8
_diffrn_reflns_limit_k_max              8
_diffrn_reflns_limit_l_min             -18
_diffrn_reflns_limit_l_max              18
_diffrn_standards_number                0
_diffrn_standards_interval_count        .
_diffrn_standards_decay_%               ?

#==============================================================================
# REFINEMENT DATA

_refine_special_details
;
    Refinement was performed using all reflections. The weighted 
    R-factor (wR) and goodness of fit (S) are based on F^2^.
    R-factor (gt) are based on F. The threshold expression of
    F^2^ > 2.0 sigma(F^2^) is used only for calculating R-factor (gt).
;
_reflns_number_total                    1698
_reflns_number_gt                       1032
_reflns_threshold_expression            F^2^>2.0\s(F^2^)
_refine_ls_structure_factor_coef        Fsqd
_refine_ls_R_factor_gt                  0.0620
_refine_ls_wR_factor_ref                0.2270
_refine_ls_number_restraints            0
_refine_ls_hydrogen_treatment           constr
_refine_ls_number_reflns                1698
_refine_ls_number_parameters            145
_refine_ls_goodness_of_fit_ref          1.139
_refine_ls_weighting_scheme             calc
_refine_ls_weighting_details
          'w = 1/[\s^2^(Fo^2^)+(0.0930P)^2^+13.5165P] where P=(Fo^2^+2Fc^2^)/3'
_atom_sites_solution_hydrogens          geom
_atom_sites_solution_primary            direct
_atom_sites_solution_secondary          difmap
_refine_ls_shift/su_max                 0.000
_refine_diff_density_max                0.550
_refine_diff_density_min               -0.770
_refine_ls_extinction_method            none
_refine_ls_extinction_coef              ?

loop_
_atom_type_symbol
_atom_type_description
_atom_type_scat_dispersion_real
_atom_type_scat_dispersion_imag
_atom_type_scat_source
  'C' 'C'  0.0033 0.0016 
;
International Tables for Crystallography
(1992, Vol. C, Tables 4.2.6.8 and 6.1.1.4)
;
  'H' 'H'  0.0000 0.0000 
;
International Tables for Crystallography
(1992, Vol. C, Table 6.1.1.4)
;
  'O' 'O'  0.0106 0.0060 
;
International Tables for Crystallography
(1992, Vol. C, Tables 4.2.6.8 and 6.1.1.4)
;
  'N' 'N'  0.0061 0.0033 
;
International Tables for Crystallography
(1992, Vol. C, Tables 4.2.6.8 and 6.1.1.4)
;
  'Mg' 'Mg'  0.0486 0.0363 
;
International Tables for Crystallography
(1992, Vol. C, Tables 4.2.6.8 and 6.1.1.4)
;

#==============================================================================
# ATOMIC COORDINATES AND THERMAL PARAMETERS

loop_
_atom_site_label
_atom_site_type_symbol
_atom_site_fract_x
_atom_site_fract_y
_atom_site_fract_z
_atom_site_U_iso_or_equiv
_atom_site_adp_type
_atom_site_occupancy
_atom_site_symmetry_multiplicity
_atom_site_calc_flag
_atom_site_refinement_flags
_atom_site_disorder_assembly
_atom_site_disorder_group
 Mg1 Mg 0.24723(11) 0.7075(3) 0.24333(14) 0.0231(5) Uani 1.0 8 d . . .
 O1 O 0.3058(2) 0.4630(5) 0.3415(3) 0.0238(9) Uani 1.0 8 d . . .
 O2 O 0.2738(3) 0.8017(6) 0.3866(3) 0.0326(11) Uani 1.0 8 d . . .
 O3 O 0.2743(3) 1.1019(6) 0.3951(3) 0.0335(11) Uani 1.0 8 d . . .
 O4 O 0.3547(3) 0.8064(6) 0.2961(4) 0.0306(10) Uani 1.0 8 d . . .
 O5 O 0.3611(3) 1.1096(6) 0.3153(4) 0.0334(10) Uani 1.0 8 d . . .
 N1 N 0.3583(3) 0.4781(6) 0.4544(4) 0.0222(10) Uani 1.0 8 d . . .
 C1 C 0.4301(3) 0.5498(8) 0.5027(5) 0.0264(13) Uani 1.0 8 d . . .
 C2 C 0.4876(3) 0.5607(8) 0.6206(4) 0.0249(13) Uani 1.0 8 d . . .
 C3 C 0.4696(4) 0.5069(8) 0.6879(4) 0.0227(12) Uani 1.0 8 d . . .
 C4 C 0.3933(4) 0.4456(8) 0.6334(4) 0.0240(12) Uani 1.0 8 d . . .
 C5 C 0.3376(4) 0.4322(8) 0.5164(5) 0.0255(13) Uani 1.0 8 d . . .
 C6 C 0.2919(4) 0.9485(8) 0.4396(5) 0.0241(12) Uani 1.0 8 d . . .
 C7 C 0.3401(4) 0.9346(10) 0.5659(5) 0.0369(16) Uani 1.0 8 d . . .
 C8 C 0.3893(4) 0.9581(9) 0.3218(5) 0.0256(13) Uani 1.0 8 d . . .
 C9 C 0.4725(4) 0.9505(10) 0.3634(6) 0.0443(17) Uani 1.0 8 d . . .
 H1 H 0.4413 0.5926 0.4566 0.0317 Uiso 1.0 8 calc R . .
 H2 H 0.5392 0.6047 0.6552 0.0299 Uiso 1.0 8 calc R . .
 H4 H 0.3790 0.4123 0.6771 0.0288 Uiso 1.0 8 calc R . .
 H5 H 0.2854 0.3912 0.4800 0.0306 Uiso 1.0 8 calc R . .
 H7A H 0.3863 0.8567 0.5987 0.0443 Uiso 1.0 8 calc R . .
 H7B H 0.3073 0.8820 0.5813 0.0443 Uiso 1.0 8 calc R . .
 H7C H 0.3579 1.0560 0.5998 0.0443 Uiso 1.0 8 calc R . .
 H9A H 0.4898 1.0732 0.3636 0.0531 Uiso 1.0 8 calc R . .
 H9B H 0.4734 0.8722 0.3132 0.0531 Uiso 1.0 8 calc R . .
 H9C H 0.5085 0.9011 0.4406 0.0531 Uiso 1.0 8 calc R . .


loop_
_atom_site_aniso_label
_atom_site_aniso_U_11
_atom_site_aniso_U_22
_atom_site_aniso_U_33
_atom_site_aniso_U_12
_atom_site_aniso_U_13
_atom_site_aniso_U_23
 Mg1 0.0235(9) 0.0167(10) 0.0234(9) 0.0002(8) 0.0127(8) 0.0002(7)
 O1 0.0271(19) 0.018(2) 0.0130(16) 0.0017(16) 0.0072(15) 0.0010(14)
 O2 0.044(3) 0.023(3) 0.032(2) 0.005(2) 0.0247(19) 0.0021(17)
 O3 0.049(3) 0.017(3) 0.032(2) -0.0007(19) 0.026(2) 0.0015(17)
 O4 0.025(2) 0.024(3) 0.038(2) 0.0008(18) 0.0187(18) 0.0030(18)
 O5 0.027(2) 0.028(3) 0.036(3) 0.0022(19) 0.0161(18) -0.0034(17)
 N1 0.026(3) 0.015(3) 0.022(2) 0.0021(19) 0.0146(19) -0.0003(17)
 C1 0.022(3) 0.022(3) 0.031(3) 0.000(3) 0.016(3) 0.002(3)
 C2 0.021(3) 0.023(4) 0.021(3) 0.003(3) 0.009(3) 0.005(3)
 C3 0.027(3) 0.021(3) 0.021(3) 0.001(3) 0.016(3) 0.003(2)
 C4 0.031(3) 0.023(3) 0.017(3) 0.005(3) 0.015(3) 0.002(2)
 C5 0.025(3) 0.025(4) 0.026(3) -0.001(3) 0.016(3) 0.001(3)
 C6 0.028(3) 0.021(3) 0.023(3) 0.000(3) 0.017(3) -0.004(3)
 C7 0.042(4) 0.038(4) 0.025(3) 0.005(3) 0.019(3) 0.001(3)
 C8 0.026(3) 0.025(4) 0.024(3) 0.001(3) 0.015(3) 0.000(3)
 C9 0.044(4) 0.037(4) 0.061(5) -0.000(4) 0.038(4) 0.001(4)

#==============================================================================
_computing_data_collection             'RAPID AUTO (Rigaku, ????)'
_computing_cell_refinement             'RAPID AUTO'
_computing_data_reduction              'RAPID AUTO'
_computing_structure_solution          'SIR2004 (Burla, et al., 2005)'
_computing_structure_refinement        'SHELXL97 (Sheldrick, 2008)'
_computing_publication_material        'CrystalStructure 4.0 (Rigaku, 2010)'
_computing_molecular_graphics          'CrystalStructure 4.0'

#==============================================================================
# MOLECULAR GEOMETRY

_geom_special_details
;
    ENTER SPECIAL DETAILS OF THE MOLECULAR GEOMETRY
;

loop_
_geom_bond_atom_site_label_1
_geom_bond_atom_site_label_2
_geom_bond_distance
_geom_bond_publ_flag
_geom_bond_site_symmetry_1
_geom_bond_site_symmetry_2
Mg1 O1 2.161(4) yes . .
Mg1 O1 2.154(4) yes . 6_555
Mg1 O2 2.017(6) yes . .
Mg1 O3 2.029(6) yes . 6_545
Mg1 O4 2.085(6) yes . .
Mg1 O5 2.070(6) yes . 6_545
O1 N1 1.336(5) yes . .
O2 C6 1.255(7) yes . .
O3 C6 1.246(7) yes . .
O4 C8 1.264(8) yes . .
O5 C8 1.250(8) yes . .
N1 C1 1.352(8) yes . .
N1 C5 1.351(11) yes . .
C1 C2 1.395(7) yes . .
C2 C3 1.399(12) yes . .
C3 C3 1.468(7) yes . 2_656
C3 C4 1.386(9) yes . .
C4 C5 1.384(7) yes . .
C6 C7 1.506(9) yes . .
C8 C9 1.510(12) yes . .
C1 H1 0.950 no . .
C2 H2 0.950 no . .
C4 H4 0.950 no . .
C5 H5 0.950 no . .
C7 H7A 0.980 no . .
C7 H7B 0.980 no . .
C7 H7C 0.980 no . .
C9 H9A 0.980 no . .
C9 H9B 0.980 no . .
C9 H9C 0.980 no . .

loop_
_geom_angle_atom_site_label_1
_geom_angle_atom_site_label_2
_geom_angle_atom_site_label_3
_geom_angle
_geom_angle_publ_flag
_geom_angle_site_symmetry_1
_geom_angle_site_symmetry_2
_geom_angle_site_symmetry_3
O1 Mg1 O1 175.29(16) yes . . 6_555
O1 Mg1 O2 84.17(18) yes . . .
O1 Mg1 O3 92.70(19) yes . . 6_545
O1 Mg1 O4 90.19(18) yes . . .
O1 Mg1 O5 90.84(19) yes . . 6_545
O1 Mg1 O2 91.47(19) yes 6_555 . .
O1 Mg1 O3 91.62(18) yes 6_555 . 6_545
O1 Mg1 O4 88.08(18) yes 6_555 . .
O1 Mg1 O5 91.03(18) yes 6_555 . 6_545
O2 Mg1 O3 176.65(19) yes . . 6_545
O2 Mg1 O4 90.5(3) yes . . .
O2 Mg1 O5 91.5(3) yes . . 6_545
O3 Mg1 O4 88.3(3) yes 6_545 . .
O3 Mg1 O5 89.7(3) yes 6_545 . 6_545
O4 Mg1 O5 177.8(3) yes . . 6_545
Mg1 O1 Mg1 117.16(13) yes . . 6_545
Mg1 O1 N1 117.9(3) yes . . .
Mg1 O1 N1 122.5(3) yes 6_545 . .
Mg1 O2 C6 139.3(5) yes . . .
Mg1 O3 C6 135.0(6) yes 6_555 . .
Mg1 O4 C8 137.6(5) yes . . .
Mg1 O5 C8 136.4(5) yes 6_555 . .
O1 N1 C1 117.8(7) yes . . .
O1 N1 C5 120.2(5) yes . . .
C1 N1 C5 121.9(5) yes . . .
N1 C1 C2 119.5(8) yes . . .
C1 C2 C3 120.1(6) yes . . .
C2 C3 C3 121.0(6) yes . . 2_656
C2 C3 C4 117.8(5) yes . . .
C3 C3 C4 121.1(7) yes 2_656 . .
C3 C4 C5 121.2(8) yes . . .
N1 C5 C4 119.3(6) yes . . .
O2 C6 O3 124.4(6) yes . . .
O2 C6 C7 116.6(5) yes . . .
O3 C6 C7 119.0(6) yes . . .
O4 C8 O5 126.3(7) yes . . .
O4 C8 C9 115.2(6) yes . . .
O5 C8 C9 118.5(6) yes . . .
N1 C1 H1 120.248 no . . .
C2 C1 H1 120.250 no . . .
C1 C2 H2 119.966 no . . .
C3 C2 H2 119.962 no . . .
C3 C4 H4 119.411 no . . .
C5 C4 H4 119.406 no . . .
N1 C5 H5 120.351 no . . .
C4 C5 H5 120.360 no . . .
C6 C7 H7A 109.472 no . . .
C6 C7 H7B 109.472 no . . .
C6 C7 H7C 109.471 no . . .
H7A C7 H7B 109.471 no . . .
H7A C7 H7C 109.469 no . . .
H7B C7 H7C 109.473 no . . .
C8 C9 H9A 109.470 no . . .
C8 C9 H9B 109.475 no . . .
C8 C9 H9C 109.470 no . . .
H9A C9 H9B 109.475 no . . .
H9A C9 H9C 109.467 no . . .
H9B C9 H9C 109.471 no . . .

loop_
_geom_torsion_atom_site_label_1
_geom_torsion_atom_site_label_2
_geom_torsion_atom_site_label_3
_geom_torsion_atom_site_label_4
_geom_torsion
_geom_torsion_publ_flag
_geom_torsion_site_symmetry_1
_geom_torsion_site_symmetry_2
_geom_torsion_site_symmetry_3
_geom_torsion_site_symmetry_4
O(1) Mg(1) O(2) C(6) 146.6(6) no . . . .
O(2) Mg(1) O(1) Mg(1) 139.4(3) no . . . 6_545
O(2) Mg(1) O(1) N(1) -23.4(4) no . . . .
O(1) Mg(1) O(3) C(6) 36.4(5) no . . 6_545 6_545
O(3) Mg(1) O(1) Mg(1) -41.9(3) no 6_545 . . 6_545
O(3) Mg(1) O(1) N(1) 155.4(4) no 6_545 . . .
O(1) Mg(1) O(4) C(8) -144.1(5) no . . . .
O(4) Mg(1) O(1) Mg(1) -130.2(3) no . . . 6_545
O(4) Mg(1) O(1) N(1) 67.1(4) no . . . .
O(1) Mg(1) O(5) C(8) -18.1(6) no . . 6_545 6_545
O(5) Mg(1) O(1) Mg(1) 47.9(3) no 6_545 . . 6_545
O(5) Mg(1) O(1) N(1) -114.8(4) no 6_545 . . .
O(1) Mg(1) O(2) C(6) -31.7(6) no 6_555 . . .
O(2) Mg(1) O(1) Mg(1) 39.6(3) no . . 6_555 6_555
O(2) Mg(1) O(1) N(1) -158.5(4) no . . 6_555 6_555
O(1) Mg(1) O(3) C(6) -145.5(5) no 6_555 . 6_545 6_545
O(3) Mg(1) O(1) Mg(1) -139.1(3) no 6_545 . 6_555 6_555
O(3) Mg(1) O(1) N(1) 22.8(4) no 6_545 . 6_555 6_555
O(1) Mg(1) O(4) C(8) 31.5(5) no 6_555 . . .
O(4) Mg(1) O(1) Mg(1) -50.8(3) no . . 6_555 6_555
O(4) Mg(1) O(1) N(1) 111.1(4) no . . 6_555 6_555
O(1) Mg(1) O(5) C(8) 166.2(5) no 6_555 . 6_545 6_545
O(5) Mg(1) O(1) Mg(1) 131.2(3) no 6_545 . 6_555 6_555
O(5) Mg(1) O(1) N(1) -67.0(4) no 6_545 . 6_555 6_555
O(2) Mg(1) O(4) C(8) -60.0(5) no . . . .
O(4) Mg(1) O(2) C(6) 56.4(6) no . . . .
O(2) Mg(1) O(5) C(8) -102.3(6) no . . 6_545 6_545
O(5) Mg(1) O(2) C(6) -122.8(5) no 6_545 . . .
O(3) Mg(1) O(4) C(8) 123.2(5) no 6_545 . . .
O(4) Mg(1) O(3) C(6) 126.5(5) no . . 6_545 6_545
O(3) Mg(1) O(5) C(8) 74.6(6) no 6_545 . 6_545 6_545
O(5) Mg(1) O(3) C(6) -54.5(5) no 6_545 . 6_545 6_545
Mg(1) O(1) N(1) C(1) -75.1(6) no . . . .
Mg(1) O(1) N(1) C(5) 101.1(5) no . . . .
Mg(1) O(1) N(1) C(1) 123.1(4) no 6_545 . . .
Mg(1) O(1) N(1) C(5) -60.6(6) no 6_545 . . .
Mg(1) O(2) C(6) O(3) 24.6(12) no . . . .
Mg(1) O(2) C(6) C(7) -153.7(5) no . . . .
Mg(1) O(3) C(6) O(2) -27.2(11) no 6_555 . . .
Mg(1) O(3) C(6) C(7) 151.0(5) no 6_555 . . .
Mg(1) O(4) C(8) O(5) -4.2(11) no . . . .
Mg(1) O(4) C(8) C(9) 176.0(4) no . . . .
Mg(1) O(5) C(8) O(4) -4.9(11) no 6_555 . . .
Mg(1) O(5) C(8) C(9) 174.8(4) no 6_555 . . .
O(1) N(1) C(1) C(2) -177.3(5) no . . . .
O(1) N(1) C(1) H(1) 2.7 no . . . .
O(1) N(1) C(5) C(4) 178.8(5) no . . . .
O(1) N(1) C(5) H(5) -1.2 no . . . .
C(1) N(1) C(5) C(4) -5.1(8) no . . . .
C(1) N(1) C(5) H(5) 174.9 no . . . .
C(5) N(1) C(1) C(2) 6.5(9) no . . . .
C(5) N(1) C(1) H(1) -173.5 no . . . .
N(1) C(1) C(2) C(3) -3.5(9) no . . . .
N(1) C(1) C(2) H(2) 176.5 no . . . .
H(1) C(1) C(2) C(3) 176.5 no . . . .
H(1) C(1) C(2) H(2) -3.5 no . . . .
C(1) C(2) C(3) C(3) 176.3(5) no . . . 2_656
C(1) C(2) C(3) C(4) -0.7(9) no . . . .
H(2) C(2) C(3) C(3) -3.7 no . . . 2_656
H(2) C(2) C(3) C(4) 179.3 no . . . .
C(2) C(3) C(3) C(2) 141.4(6) no . . 2_656 2_656
C(2) C(3) C(3) C(4) -41.6(8) no . . 2_656 2_656
C(2) C(3) C(4) C(5) 2.1(9) no . . . .
C(2) C(3) C(4) H(4) -177.8 no . . . .
C(3) C(3) C(4) C(5) -174.9(5) no 2_656 . . .
C(3) C(3) C(4) H(4) 5.1 no 2_656 . . .
C(4) C(3) C(3) C(2) -41.6(8) no . . 2_656 2_656
C(4) C(3) C(3) C(4) 135.4(7) no . . 2_656 2_656
C(3) C(4) C(5) N(1) 0.7(9) no . . . .
C(3) C(4) C(5) H(5) -179.4 no . . . .
H(4) C(4) C(5) N(1) -179.3 no . . . .
H(4) C(4) C(5) H(5) 0.6 no . . . .
O(2) C(6) C(7) H(7A) 51.0 no . . . .
O(2) C(6) C(7) H(7B) -69.0 no . . . .
O(2) C(6) C(7) H(7C) 171.0 no . . . .
O(3) C(6) C(7) H(7A) -127.4 no . . . .
O(3) C(6) C(7) H(7B) 112.6 no . . . .
O(3) C(6) C(7) H(7C) -7.4 no . . . .
O(4) C(8) C(9) H(9A) 166.4 no . . . .
O(4) C(8) C(9) H(9B) 46.4 no . . . .
O(4) C(8) C(9) H(9C) -73.6 no . . . .
O(5) C(8) C(9) H(9A) -13.4 no . . . .
O(5) C(8) C(9) H(9B) -133.4 no . . . .
O(5) C(8) C(9) H(9C) 106.6 no . . . .

loop_
_geom_contact_atom_site_label_1
_geom_contact_atom_site_label_2
_geom_contact_distance
_geom_contact_publ_flag
_geom_contact_site_symmetry_1
_geom_contact_site_symmetry_2
O2 N1 2.780(7) no . .
N1 C3 2.763(6) no . .
C1 C4 2.745(12) no . .
C2 C5 2.756(9) no . .
O1 H1 2.4805 no . .
O1 H5 2.5263 no . .
O2 H7A 2.5584 no . .
O2 H7B 2.6661 no . .
O2 H7B 2.5464 no . 7_566
O3 H5 2.4307 no . 1_565
O3 H7C 2.4457 no . .
O4 H1 2.4794 no . .
O4 H4 2.7558 no . 4_564
O4 H9B 2.5193 no . .
O4 H9C 2.6851 no . .
O5 H9A 2.4501 no . .
C1 H1 2.7016 no . 3_666
C2 H1 2.7666 no . 3_666
C2 H4 2.7789 no . 2_656
C2 H9A 2.7213 no . 3_676
C3 H2 2.6664 no . 2_656
C3 H4 2.6476 no . 2_656
C7 H5 2.7059 no . 7_566
H1 H1 2.4278 no . 3_666
H1 H2 2.3485 no . .
H1 H2 2.5069 no . 3_666
H2 H4 2.4350 no . 2_656
H2 H9A 2.4226 no . 3_676
H4 H5 2.3308 no . .
H4 H7C 2.7930 no . 1_545
H4 H9B 2.7339 no . 4_565
H5 H7B 2.3191 no . 7_566
H5 H7C 2.5831 no . 7_566
H7A H9A 2.4673 no . 3_676
H7C H9B 2.6037 no . 4_575
H9C H9C 2.5617 no . 3_676

#==============================================================================

#==============================================================================
# Additional structures and associated data_? identifiers
# should be added at this point if there is more than one 
# structure analysis in the CIF.

#==============================================================================
#     End of CIF
#==============================================================================
