# Supplementary material for: Porous coordination polymers with ubiquitous and biocompatible metals and a neutral bridging ligand
Source: Nat Commun. 2015 Jan 16;6:5851. doi: 10.1038/ncomms6851 (PMC4309420; doi:10.1038/ncomms6851)
Supplement: Supplementary Data 3 — Crystallographic Information File for compound 3. [file ncomms6851-s4.cif]

 
data_3_0.5DMF
 
_audit_creation_method            SHELXL-2014
_chemical_name_systematic
;
 ?
;
_chemical_name_common             ?
_chemical_melting_point           ?
_chemical_formula_moiety          ?
_chemical_formula_sum
 'C39 H31 Ca2 N5 O13' 
_chemical_formula_weight          857.85

loop_
 _atom_type_symbol
 _atom_type_description
 _atom_type_scat_dispersion_real
 _atom_type_scat_dispersion_imag
 _atom_type_scat_source
 'C'  'C'   0.0033   0.0016
 'International Tables Vol C Tables 4.2.6.8 and 6.1.1.4'
 'H'  'H'   0.0000   0.0000
 'International Tables Vol C Tables 4.2.6.8 and 6.1.1.4'
 'O'  'O'   0.0106   0.0060
 'International Tables Vol C Tables 4.2.6.8 and 6.1.1.4'
 'N'  'N'   0.0061   0.0033
 'International Tables Vol C Tables 4.2.6.8 and 6.1.1.4'
 'Ca'  'Ca'   0.2262   0.3064
 'International Tables Vol C Tables 4.2.6.8 and 6.1.1.4'
 
_space_group_crystal_system       monoclinic
_space_group_IT_number            15
_space_group_name_H-M_alt         'C 2/c'
_space_group_name_Hall            '-C 2yc'
 
_shelx_space_group_comment
;
The symmetry employed for this shelxl refinement is uniquely defined
by the following loop, which should always be used as a source of
symmetry information in preference to the above space-group names.
They are only intended as comments.
;
 
loop_
 _space_group_symop_operation_xyz
 'x, y, z'
 '-x, y, -z+1/2'
 'x+1/2, y+1/2, z'
 '-x+1/2, y+1/2, -z+1/2'
 '-x, -y, -z'
 'x, -y, z-1/2'
 '-x+1/2, -y+1/2, -z'
 'x+1/2, -y+1/2, z-1/2'
 
_cell_length_a                    21.47(3)
_cell_length_b                    19.39(3)
_cell_length_c                    10.099(14)
_cell_angle_alpha                 90
_cell_angle_beta                  119.867(16)
_cell_angle_gamma                 90
_cell_volume                      3646(9)
_cell_formula_units_Z             4
_cell_measurement_temperature     173(2)
_cell_measurement_reflns_used     ? 
_cell_measurement_theta_min       ? 
_cell_measurement_theta_max       ? 
 
_exptl_crystal_description        platelet 
_exptl_crystal_colour             colorless 
_exptl_crystal_density_meas       ? 
_exptl_crystal_density_method     ?              
_exptl_crystal_density_diffrn     1.563          
_exptl_crystal_F_000              1776
_exptl_transmission_factor_min    ?                                             
_exptl_transmission_factor_max    ?                                             
_exptl_crystal_size_max           0.40
_exptl_crystal_size_mid           0.12
_exptl_crystal_size_min           0.04
_exptl_absorpt_coefficient_mu     0.391
_shelx_estimated_absorpt_T_min    ? 
_shelx_estimated_absorpt_T_max    ? 
_exptl_absorpt_correction_type    multi-scan
_exptl_absorpt_correction_T_min   0.292 
_exptl_absorpt_correction_T_max   0.961 
_exptl_absorpt_process_details    'ABSCOR (Rigaku, 1995)'
 
_exptl_special_details
;
 ?
;
 
_diffrn_ambient_temperature       173(2)
_diffrn_radiation_wavelength      0.71075
_diffrn_radiation_type            MoK\a
_diffrn_source                    ?                       
_diffrn_measurement_device_type   'Rigaku R-AXIS RAPID'
_diffrn_measurement_method        \w
_diffrn_detector_area_resol_mean  10.00
_diffrn_reflns_number             17682
_diffrn_reflns_av_unetI/netI      0.0920
_diffrn_reflns_av_R_equivalents   0.1111
_diffrn_reflns_limit_h_min        -27
_diffrn_reflns_limit_h_max        27
_diffrn_reflns_limit_k_min        -25
_diffrn_reflns_limit_k_max        25
_diffrn_reflns_limit_l_min        -13
_diffrn_reflns_limit_l_max        11
_diffrn_reflns_theta_min          3.034
_diffrn_reflns_theta_max          27.482
_diffrn_reflns_theta_full         25.242
_diffrn_measured_fraction_theta_max   0.998
_diffrn_measured_fraction_theta_full  0.998
_diffrn_reflns_Laue_measured_fraction_max    0.998
_diffrn_reflns_Laue_measured_fraction_full   0.998
_diffrn_reflns_point_group_measured_fraction_max   0.998
_diffrn_reflns_point_group_measured_fraction_full  0.998
_reflns_number_total              4185
_reflns_number_gt                 2168
_reflns_threshold_expression      'I > 2\s(I)'
_reflns_Friedel_coverage          0.000
_reflns_Friedel_fraction_max      .
_reflns_Friedel_fraction_full     .
 
_reflns_special_details
;
 Reflections were merged by SHELXL according to the crystal
 class for the calculation of statistics and refinement.
 
 _reflns_Friedel_fraction is defined as the number of unique
 Friedel pairs measured divided by the number that would be
 possible theoretically, ignoring centric projections and
 systematic absences.
;
 
_computing_data_collection        ?
_computing_cell_refinement        ?
_computing_data_reduction         ?
_computing_structure_solution     ?
_computing_structure_refinement   'SHELXL-2014 (Sheldrick, 2014)'
_computing_molecular_graphics     ?
_computing_publication_material   ?
 
_refine_special_details
;
 ?
;
_refine_ls_structure_factor_coef  Fsqd
_refine_ls_matrix_type            full
_refine_ls_weighting_scheme       calc
_refine_ls_weighting_details
'w=1/[\s^2^(Fo^2^)+(0.1698P)^2^+3.5409P] where P=(Fo^2^+2Fc^2^)/3'
_atom_sites_solution_primary      ?
_atom_sites_solution_secondary    ?
_atom_sites_solution_hydrogens    geom
_refine_ls_hydrogen_treatment     constr
_refine_ls_extinction_method      none
_refine_ls_extinction_coef        .
_refine_ls_number_reflns          4185
_refine_ls_number_parameters      343
_refine_ls_number_restraints      462
_refine_ls_R_factor_all           0.1505
_refine_ls_R_factor_gt            0.0984
_refine_ls_wR_factor_ref          0.3305
_refine_ls_wR_factor_gt           0.2782
_refine_ls_goodness_of_fit_ref    1.103
_refine_ls_restrained_S_all       1.053
_refine_ls_shift/su_max           0.000
_refine_ls_shift/su_mean          0.000
 
loop_
 _atom_site_label
 _atom_site_type_symbol
 _atom_site_fract_x
 _atom_site_fract_y
 _atom_site_fract_z
 _atom_site_U_iso_or_equiv
 _atom_site_adp_type
 _atom_site_occupancy
 _atom_site_site_symmetry_order  
 _atom_site_calc_flag
 _atom_site_refinement_flags_posn
 _atom_site_refinement_flags_adp
 _atom_site_refinement_flags_occupancy
 _atom_site_disorder_assembly
 _atom_site_disorder_group
C1 C 0.1763(3) 0.4503(3) 0.6362(6) 0.0395(12) Uani 1 1 d . . . . .
C2 C 0.2112(4) 0.4779(6) 0.5650(9) 0.093(3) Uani 1 1 d . . . . .
H2 H 0.1841 0.4967 0.4653 0.112 Uiso 1 1 calc R U . . .
C3 C 0.2843(3) 0.4784(6) 0.6362(9) 0.088(3) Uani 1 1 d . . . . .
H3 H 0.3078 0.4982 0.5867 0.105 Uiso 1 1 calc R U . . .
C4 C 0.3239(3) 0.4505(3) 0.7783(6) 0.0430(12) Uani 1 1 d . . . . .
C5 C 0.2899(3) 0.4203(3) 0.8474(6) 0.0401(12) Uani 1 1 d . . . . .
H5 H 0.3171 0.3992 0.9446 0.048 Uiso 1 1 calc R U . . .
C6 C 0.2161(3) 0.4207(3) 0.7756(6) 0.0418(12) Uani 1 1 d . . . . .
H6 H 0.1927 0.4000 0.8242 0.050 Uiso 1 1 calc R U . . .
C7 C 0.0972(3) 0.4538(3) 0.5622(6) 0.0384(11) Uani 1 1 d . . . . .
C8 C 0.4036(3) 0.4539(3) 0.8581(6) 0.0397(12) Uani 1 1 d . . . . .
O5 O 0.4239(2) 0.3548(2) 1.2416(5) 0.0571(11) Uani 1 1 d . . . . .
O6 O 0.4259(3) 0.1453(2) 2.0982(5) 0.0601(12) Uani 1 1 d . . . . .
C9A_a C 0.4191(14) 0.3705(7) 1.475(3) 0.068(5) Uani 0.53(2) 1 d G U P A 1
H9A_a H 0.4143 0.4193 1.4677 0.082 Uiso 0.53(2) 1 calc R U P A 1
C10A_a C 0.4252(13) 0.3367(8) 1.602(2) 0.091(6) Uani 0.53(2) 1 d G U P A 1
H10A_a H 0.4245 0.3623 1.6819 0.110 Uiso 0.53(2) 1 calc R U P A 1
C11A_a C 0.4321(12) 0.2653(8) 1.6134(18) 0.076(5) Uani 0.53(2) 1 d G U P A 1
C12A_a C 0.4330(13) 0.2278(6) 1.4971(19) 0.078(5) Uani 0.53(2) 1 d G U P A 1
H12A_a H 0.4378 0.1790 1.5045 0.093 Uiso 0.53(2) 1 calc R U P A 1
C13A_a C 0.4270(10) 0.2616(9) 1.3698(17) 0.070(5) Uani 0.53(2) 1 d G U P A 1
H13A_a H 0.4276 0.2360 1.2903 0.083 Uiso 0.53(2) 1 calc R U P A 1
N1A_a N 0.4200(11) 0.3330(9) 1.359(2) 0.063(4) Uani 0.53(2) 1 d G U P A 1
C14A_a C 0.4337(13) 0.1287(7) 1.872(3) 0.073(5) Uani 0.53(2) 1 d G U P A 1
H14A_a H 0.4349 0.0798 1.8780 0.087 Uiso 0.53(2) 1 calc R U P A 1
C15A_a C 0.4384(12) 0.1615(7) 1.755(2) 0.077(5) Uani 0.53(2) 1 d G U P A 1
H15A_a H 0.4429 0.1350 1.6809 0.093 Uiso 0.53(2) 1 calc R U P A 1
C16A_a C 0.4366(12) 0.2331(7) 1.7460(18) 0.071(4) Uani 0.53(2) 1 d G U P A 1
C17A_a C 0.4300(12) 0.2719(7) 1.854(2) 0.079(5) Uani 0.53(2) 1 d G U P A 1
H17A_a H 0.4288 0.3208 1.8481 0.095 Uiso 0.53(2) 1 calc R U P A 1
C18A_a C 0.4253(12) 0.2391(9) 1.9712(17) 0.078(5) Uani 0.53(2) 1 d G U P A 1
H18A_a H 0.4208 0.2656 2.0451 0.093 Uiso 0.53(2) 1 calc R U P A 1
N2A_a N 0.4271(13) 0.1675(10) 1.980(2) 0.059(4) Uani 0.53(2) 1 d G U P A 1
C9B_b C 0.4290(14) 0.3640(8) 1.460(3) 0.052(4) Uani 0.47(2) 1 d G U P A 2
H9B_b H 0.4425 0.4109 1.4625 0.063 Uiso 0.47(2) 1 calc R U P A 2
C10B_b C 0.4191(12) 0.3379(9) 1.577(2) 0.074(5) Uani 0.47(2) 1 d G U P A 2
H10B_b H 0.4258 0.3669 1.6584 0.088 Uiso 0.47(2) 1 calc R U P A 2
C11B_b C 0.3994(13) 0.2693(9) 1.573(2) 0.075(5) Uani 0.47(2) 1 d G U P A 2
C12B_b C 0.3896(14) 0.2269(8) 1.453(2) 0.080(5) Uani 0.47(2) 1 d G U P A 2
H12B_b H 0.3762 0.1800 1.4508 0.096 Uiso 0.47(2) 1 calc R U P A 2
C13B_b C 0.3996(13) 0.2530(10) 1.337(2) 0.072(5) Uani 0.47(2) 1 d G U P A 2
H13B_b H 0.3929 0.2240 1.2550 0.086 Uiso 0.47(2) 1 calc R U P A 2
N1B_b N 0.4193(13) 0.3216(11) 1.340(2) 0.066(5) Uani 0.47(2) 1 d G U P A 2
C14B_b C 0.4241(14) 0.1375(8) 1.882(3) 0.057(4) Uani 0.47(2) 1 d G U P A 2
H14B_b H 0.4356 0.0902 1.9058 0.068 Uiso 0.47(2) 1 calc R U P A 2
C15B_b C 0.4154(12) 0.1644(8) 1.746(2) 0.063(4) Uani 0.47(2) 1 d G U P A 2
H15B_b H 0.4211 0.1353 1.6772 0.075 Uiso 0.47(2) 1 calc R U P A 2
C16B_b C 0.3985(13) 0.2336(8) 1.712(2) 0.074(5) Uani 0.47(2) 1 d G U P A 2
C17B_b C 0.3903(13) 0.2761(8) 1.813(2) 0.079(5) Uani 0.47(2) 1 d G U P A 2
H17B_b H 0.3787 0.3235 1.7890 0.094 Uiso 0.47(2) 1 calc R U P A 2
C18B_b C 0.3989(13) 0.2493(11) 1.949(2) 0.080(6) Uani 0.47(2) 1 d G U P A 2
H18B_b H 0.3933 0.2783 2.0176 0.096 Uiso 0.47(2) 1 calc R U P A 2
N2B_b N 0.4158(15) 0.1800(12) 1.983(2) 0.067(5) Uani 0.47(2) 1 d G U P A 2
O1 O 0.0694(2) 0.4349(2) 0.6384(5) 0.0486(10) Uani 1 1 d . . . . .
O2 O -0.0635(2) 0.5263(2) 0.5727(4) 0.0491(10) Uani 1 1 d . . . . .
O3 O 0.4365(2) 0.4356(2) 0.9927(4) 0.0474(10) Uani 1 1 d . . . . .
O4 O 0.5685(2) 0.5254(2) 1.2175(4) 0.0478(10) Uani 1 1 d . . . . .
Ca1 Ca 0.0000 0.44405(8) 0.7500 0.0390(4) Uani 1 2 d S T P . .
Ca2 Ca 0.5000 0.44444(8) 1.2500 0.0384(4) Uani 1 2 d S T P A .
O7A_c O 0.7437(13) 0.1054(13) 0.872(3) 0.141(6) Uani 0.293(8) 1 d D . P B 3
N3A_c N 0.7511(15) 0.1883(12) 0.724(3) 0.141(6) Uani 0.293(8) 1 d D . P B 3
C19A_c C 0.7444(15) 0.1228(12) 0.755(3) 0.141(6) Uani 0.293(8) 1 d D . P B 3
H19A_c H 0.7400 0.0881 0.6844 0.169 Uiso 0.293(8) 1 calc R U P B 3
C20A_c C 0.756(2) 0.2427(15) 0.827(4) 0.141(6) Uani 0.293(8) 1 d D . P B 3
H20A_c H 0.7594 0.2875 0.7864 0.212 Uiso 0.293(8) 1 calc R U P B 3
H20B_c H 0.7983 0.2355 0.9276 0.212 Uiso 0.293(8) 1 calc R U P B 3
H20C_c H 0.7126 0.2420 0.8371 0.212 Uiso 0.293(8) 1 calc R U P B 3
C21A_c C 0.750(2) 0.2076(17) 0.585(3) 0.141(6) Uani 0.293(8) 1 d D . P B 3
H21A_c H 0.7545 0.2578 0.5821 0.212 Uiso 0.293(8) 1 calc R U P B 3
H21B_c H 0.7045 0.1928 0.4970 0.212 Uiso 0.293(8) 1 calc R U P B 3
H21C_c H 0.7901 0.1854 0.5813 0.212 Uiso 0.293(8) 1 calc R U P B 3
O7B_d O 0.747(2) 0.1281(18) 0.660(4) 0.141(6) Uani 0.207(8) 1 d D . P B 4
N3B_d N 0.7505(19) 0.2331(16) 0.763(4) 0.141(6) Uani 0.207(8) 1 d D . P B 4
C19B_d C 0.750(2) 0.1645(16) 0.763(4) 0.141(6) Uani 0.207(8) 1 d D . P B 4
H19B_d H 0.7512 0.1420 0.8477 0.169 Uiso 0.207(8) 1 calc R U P B 4
C20B_d C 0.751(3) 0.271(2) 0.640(5) 0.141(6) Uani 0.207(8) 1 d D . P B 4
H20D_d H 0.7505 0.3202 0.6564 0.212 Uiso 0.207(8) 1 calc R U P B 4
H20E_d H 0.7091 0.2578 0.5423 0.212 Uiso 0.207(8) 1 calc R U P B 4
H20F_d H 0.7950 0.2589 0.6364 0.212 Uiso 0.207(8) 1 calc R U P B 4
C21B_d C 0.754(3) 0.272(2) 0.888(5) 0.141(6) Uani 0.207(8) 1 d D . P B 4
H21D_d H 0.7522 0.3216 0.8658 0.212 Uiso 0.207(8) 1 calc R U P B 4
H21E_d H 0.7991 0.2617 0.9819 0.212 Uiso 0.207(8) 1 calc R U P B 4
H21F_d H 0.7134 0.2599 0.9018 0.212 Uiso 0.207(8) 1 calc R U P B 4
 
loop_
 _atom_site_aniso_label
 _atom_site_aniso_U_11
 _atom_site_aniso_U_22
 _atom_site_aniso_U_33
 _atom_site_aniso_U_23
 _atom_site_aniso_U_13
 _atom_site_aniso_U_12
C1 0.029(2) 0.048(3) 0.043(3) 0.001(2) 0.019(2) 0.001(2)
C2 0.035(3) 0.167(9) 0.068(4) 0.058(5) 0.019(3) -0.001(4)
C3 0.033(3) 0.155(9) 0.067(4) 0.051(5) 0.020(3) -0.007(4)
C4 0.038(3) 0.049(3) 0.040(3) -0.004(2) 0.019(2) -0.006(2)
C5 0.034(3) 0.045(3) 0.045(3) 0.007(2) 0.022(2) 0.001(2)
C6 0.033(3) 0.050(3) 0.049(3) 0.004(2) 0.025(2) 0.000(2)
C7 0.035(3) 0.037(3) 0.049(3) -0.002(2) 0.025(2) 0.003(2)
C8 0.035(3) 0.040(3) 0.047(3) -0.007(2) 0.022(2) 0.000(2)
O5 0.061(3) 0.059(3) 0.059(3) 0.008(2) 0.036(2) -0.009(2)
O6 0.067(3) 0.064(3) 0.055(2) 0.019(2) 0.034(2) 0.016(2)
C9A_a 0.111(11) 0.047(7) 0.090(9) 0.004(6) 0.083(8) 0.011(8)
C10A_a 0.168(14) 0.040(7) 0.091(10) 0.004(7) 0.083(10) 0.004(10)
C11A_a 0.133(13) 0.035(6) 0.077(8) -0.002(5) 0.066(9) 0.006(8)
C12A_a 0.142(14) 0.039(6) 0.077(9) -0.003(6) 0.073(10) -0.001(9)
C13A_a 0.116(13) 0.040(7) 0.063(8) -0.008(6) 0.052(9) -0.017(8)
N1A_a 0.098(9) 0.045(7) 0.057(7) 0.003(6) 0.046(7) -0.011(7)
C14A_a 0.116(13) 0.045(7) 0.068(8) -0.006(6) 0.054(8) 0.007(8)
C15A_a 0.119(14) 0.048(6) 0.081(8) -0.006(6) 0.062(9) -0.004(9)
C16A_a 0.117(12) 0.045(6) 0.082(8) -0.009(6) 0.073(9) -0.005(8)
C17A_a 0.142(15) 0.036(6) 0.090(10) 0.003(6) 0.081(10) 0.015(9)
C18A_a 0.143(15) 0.046(8) 0.083(9) 0.006(6) 0.086(10) 0.024(9)
N2A_a 0.084(8) 0.046(8) 0.072(7) 0.010(6) 0.058(6) 0.019(6)
C9B_b 0.092(10) 0.029(6) 0.071(8) 0.007(6) 0.068(8) 0.018(6)
C10B_b 0.150(13) 0.038(7) 0.079(9) 0.004(7) 0.092(9) 0.006(9)
C11B_b 0.123(13) 0.047(7) 0.077(9) 0.010(6) 0.066(9) 0.003(9)
C12B_b 0.132(15) 0.047(7) 0.082(10) -0.003(7) 0.068(11) -0.007(10)
C13B_b 0.117(14) 0.040(7) 0.076(10) -0.004(7) 0.061(10) -0.002(10)
N1B_b 0.108(11) 0.044(8) 0.077(9) -0.001(7) 0.070(8) 0.009(8)
C14B_b 0.091(10) 0.032(7) 0.084(9) 0.014(6) 0.071(8) 0.017(7)
C15B_b 0.105(13) 0.034(6) 0.085(8) -0.011(6) 0.074(9) -0.024(7)
C16B_b 0.122(13) 0.047(7) 0.081(9) 0.012(6) 0.072(9) 0.004(9)
C17B_b 0.116(14) 0.056(8) 0.094(10) 0.013(7) 0.076(11) 0.022(10)
C18B_b 0.137(15) 0.042(8) 0.092(9) 0.017(7) 0.081(10) 0.030(10)
N2B_b 0.103(13) 0.039(8) 0.081(8) 0.004(6) 0.062(8) 0.011(8)
O1 0.034(2) 0.064(3) 0.053(2) 0.0064(18) 0.0263(18) 0.0033(17)
O2 0.0325(19) 0.060(3) 0.049(2) 0.0081(18) 0.0160(17) 0.0047(18)
O3 0.034(2) 0.063(3) 0.039(2) -0.0021(17) 0.0143(16) -0.0074(18)
O4 0.036(2) 0.057(2) 0.054(2) -0.0025(18) 0.0247(17) -0.0085(18)
Ca1 0.0302(7) 0.0458(9) 0.0427(8) 0.000 0.0194(6) 0.000
Ca2 0.0296(7) 0.0447(9) 0.0432(8) 0.000 0.0200(6) 0.000
O7A_c 0.082(7) 0.180(15) 0.133(12) -0.077(11) 0.032(9) 0.002(9)
N3A_c 0.082(7) 0.180(15) 0.133(12) -0.077(11) 0.032(9) 0.002(9)
C19A_c 0.082(7) 0.180(15) 0.133(12) -0.077(11) 0.032(9) 0.002(9)
C20A_c 0.082(7) 0.180(15) 0.133(12) -0.077(11) 0.032(9) 0.002(9)
C21A_c 0.082(7) 0.180(15) 0.133(12) -0.077(11) 0.032(9) 0.002(9)
O7B_d 0.082(7) 0.180(15) 0.133(12) -0.077(11) 0.032(9) 0.002(9)
N3B_d 0.082(7) 0.180(15) 0.133(12) -0.077(11) 0.032(9) 0.002(9)
C19B_d 0.082(7) 0.180(15) 0.133(12) -0.077(11) 0.032(9) 0.002(9)
C20B_d 0.082(7) 0.180(15) 0.133(12) -0.077(11) 0.032(9) 0.002(9)
C21B_d 0.082(7) 0.180(15) 0.133(12) -0.077(11) 0.032(9) 0.002(9)
 
_geom_special_details
;
 All esds (except the esd in the dihedral angle between two l.s. planes)
 are estimated using the full covariance matrix.  The cell esds are taken
 into account individually in the estimation of esds in distances, angles
 and torsion angles; correlations between esds in cell parameters are only
 used when they are defined by crystal symmetry.  An approximate (isotropic)
 treatment of cell esds is used for estimating esds involving l.s. planes.
;
 
loop_
 _geom_bond_atom_site_label_1
 _geom_bond_atom_site_label_2
 _geom_bond_distance
 _geom_bond_site_symmetry_2
 _geom_bond_publ_flag
C1 C6 1.357(8) . ?
C1 C2 1.380(9) . ?
C1 C7 1.478(8) . ?
C2 C3 1.362(9) . ?
C2 H2 0.9500 . ?
C3 C4 1.363(9) . ?
C3 H3 0.9500 . ?
C4 C5 1.367(8) . ?
C4 C8 1.487(8) . ?
C5 C6 1.375(8) . ?
C5 H5 0.9500 . ?
C6 H6 0.9500 . ?
C7 O1 1.242(7) . ?
C7 O2 1.244(7) 5_566 ?
C8 O3 1.231(7) . ?
C8 O4 1.249(7) 5_667 ?
O5 N1B_b 1.232(15) . ?
O5 N1A_a 1.299(15) . ?
O5 Ca2 2.359(5) . ?
O6 N2B_b 1.264(15) . ?
O6 N2A_a 1.281(15) . ?
O6 Ca1 2.336(5) 7_558 ?
C9A_a C10A_a 1.3900 . ?
C9A_a N1A_a 1.3900 . ?
C9A_a H9A_a 0.9500 . ?
C10A_a C11A_a 1.3900 . ?
C10A_a H10A_a 0.9500 . ?
C11A_a C12A_a 1.3900 . ?
C11A_a C16A_a 1.437(18) . ?
C12A_a C13A_a 1.3900 . ?
C12A_a H12A_a 0.9500 . ?
C13A_a N1A_a 1.3900 . ?
C13A_a H13A_a 0.9500 . ?
C14A_a C15A_a 1.3900 . ?
C14A_a N2A_a 1.3900 . ?
C14A_a H14A_a 0.9500 . ?
C15A_a C16A_a 1.3900 . ?
C15A_a H15A_a 0.9500 . ?
C16A_a C17A_a 1.3900 . ?
C17A_a C18A_a 1.3900 . ?
C17A_a H17A_a 0.9500 . ?
C18A_a N2A_a 1.3900 . ?
C18A_a H18A_a 0.9500 . ?
C9B_b C10B_b 1.3900 . ?
C9B_b N1B_b 1.3900 . ?
C9B_b H9B_b 0.9500 . ?
C10B_b C11B_b 1.3900 . ?
C10B_b H10B_b 0.9500 . ?
C11B_b C12B_b 1.3900 . ?
C11B_b C16B_b 1.57(2) . ?
C12B_b C13B_b 1.3900 . ?
C12B_b H12B_b 0.9500 . ?
C13B_b N1B_b 1.3900 . ?
C13B_b H13B_b 0.9500 . ?
C14B_b C15B_b 1.3900 . ?
C14B_b N2B_b 1.3900 . ?
C14B_b H14B_b 0.9500 . ?
C15B_b C16B_b 1.3900 . ?
C15B_b H15B_b 0.9500 . ?
C16B_b C17B_b 1.3900 . ?
C17B_b C18B_b 1.3900 . ?
C17B_b H17B_b 0.9500 . ?
C18B_b N2B_b 1.3900 . ?
C18B_b H18B_b 0.9500 . ?
O1 Ca1 2.279(5) . ?
O2 C7 1.244(7) 5_566 ?
O2 Ca1 2.275(5) . ?
O3 Ca2 2.261(5) . ?
O4 C8 1.249(7) 5_667 ?
O4 Ca2 2.284(5) . ?
Ca1 O2 2.275(5) 2_556 ?
Ca1 O1 2.279(5) 2_556 ?
Ca1 O6 2.336(5) 8_454 ?
Ca1 O6 2.336(5) 7_558 ?
Ca2 O3 2.261(5) 2_657 ?
Ca2 O4 2.284(5) 2_657 ?
Ca2 O5 2.359(5) 2_657 ?
O7A_c C19A_c 1.237(10) . ?
N3A_c C19A_c 1.333(10) . ?
N3A_c C21A_c 1.441(15) . ?
N3A_c C20A_c 1.452(7) . ?
C19A_c H19A_c 0.9500 . ?
C20A_c H20A_c 0.9800 . ?
C20A_c H20B_c 0.9800 . ?
C20A_c H20C_c 0.9800 . ?
C21A_c H21A_c 0.9800 . ?
C21A_c H21B_c 0.9800 . ?
C21A_c H21C_c 0.9800 . ?
O7B_d C19B_d 1.233(10) . ?
N3B_d C19B_d 1.329(10) . ?
N3B_d C21B_d 1.443(16) . ?
N3B_d C20B_d 1.451(7) . ?
C19B_d H19B_d 0.9500 . ?
C20B_d H20D_d 0.9800 . ?
C20B_d H20E_d 0.9800 . ?
C20B_d H20F_d 0.9800 . ?
C21B_d H21D_d 0.9800 . ?
C21B_d H21E_d 0.9800 . ?
C21B_d H21F_d 0.9800 . ?
 
loop_
 _geom_angle_atom_site_label_1
 _geom_angle_atom_site_label_2
 _geom_angle_atom_site_label_3
 _geom_angle
 _geom_angle_site_symmetry_1
 _geom_angle_site_symmetry_3
 _geom_angle_publ_flag
C6 C1 C2 118.7(5) . . ?
C6 C1 C7 121.0(5) . . ?
C2 C1 C7 120.3(5) . . ?
C3 C2 C1 120.6(6) . . ?
C3 C2 H2 119.7 . . ?
C1 C2 H2 119.7 . . ?
C2 C3 C4 120.3(6) . . ?
C2 C3 H3 119.9 . . ?
C4 C3 H3 119.9 . . ?
C3 C4 C5 119.7(6) . . ?
C3 C4 C8 120.0(5) . . ?
C5 C4 C8 120.4(5) . . ?
C4 C5 C6 119.7(5) . . ?
C4 C5 H5 120.1 . . ?
C6 C5 H5 120.1 . . ?
C1 C6 C5 120.9(5) . . ?
C1 C6 H6 119.5 . . ?
C5 C6 H6 119.5 . . ?
O1 C7 O2 125.0(5) . 5_566 ?
O1 C7 C1 117.3(5) . . ?
O2 C7 C1 117.6(5) 5_566 . ?
O3 C8 O4 125.6(5) . 5_667 ?
O3 C8 C4 117.2(5) . . ?
O4 C8 C4 117.1(5) 5_667 . ?
N1B_b O5 Ca2 133.6(11) . . ?
N1A_a O5 Ca2 124.4(9) . . ?
N2B_b O6 Ca1 138.3(10) . 7_558 ?
N2A_a O6 Ca1 122.5(9) . 7_558 ?
C10A_a C9A_a N1A_a 120.0 . . ?
C10A_a C9A_a H9A_a 120.0 . . ?
N1A_a C9A_a H9A_a 120.0 . . ?
C9A_a C10A_a C11A_a 120.0 . . ?
C9A_a C10A_a H10A_a 120.0 . . ?
C11A_a C10A_a H10A_a 120.0 . . ?
C12A_a C11A_a C10A_a 120.0 . . ?
C12A_a C11A_a C16A_a 122.5(11) . . ?
C10A_a C11A_a C16A_a 117.4(11) . . ?
C11A_a C12A_a C13A_a 120.0 . . ?
C11A_a C12A_a H12A_a 120.0 . . ?
C13A_a C12A_a H12A_a 120.0 . . ?
N1A_a C13A_a C12A_a 120.0 . . ?
N1A_a C13A_a H13A_a 120.0 . . ?
C12A_a C13A_a H13A_a 120.0 . . ?
O5 N1A_a C13A_a 110.0(13) . . ?
O5 N1A_a C9A_a 129.4(13) . . ?
C13A_a N1A_a C9A_a 120.0 . . ?
C15A_a C14A_a N2A_a 120.0 . . ?
C15A_a C14A_a H14A_a 120.0 . . ?
N2A_a C14A_a H14A_a 120.0 . . ?
C14A_a C15A_a C16A_a 120.0 . . ?
C14A_a C15A_a H15A_a 120.0 . . ?
C16A_a C15A_a H15A_a 120.0 . . ?
C17A_a C16A_a C15A_a 120.0 . . ?
C17A_a C16A_a C11A_a 120.8(11) . . ?
C15A_a C16A_a C11A_a 118.7(11) . . ?
C16A_a C17A_a C18A_a 120.0 . . ?
C16A_a C17A_a H17A_a 120.0 . . ?
C18A_a C17A_a H17A_a 120.0 . . ?
N2A_a C18A_a C17A_a 120.0 . . ?
N2A_a C18A_a H18A_a 120.0 . . ?
C17A_a C18A_a H18A_a 120.0 . . ?
O6 N2A_a C18A_a 112.5(14) . . ?
O6 N2A_a C14A_a 127.4(13) . . ?
C18A_a N2A_a C14A_a 120.0 . . ?
C10B_b C9B_b N1B_b 120.0 . . ?
C10B_b C9B_b H9B_b 120.0 . . ?
N1B_b C9B_b H9B_b 120.0 . . ?
C9B_b C10B_b C11B_b 120.0 . . ?
C9B_b C10B_b H10B_b 120.0 . . ?
C11B_b C10B_b H10B_b 120.0 . . ?
C10B_b C11B_b C12B_b 120.0 . . ?
C10B_b C11B_b C16B_b 122.5(13) . . ?
C12B_b C11B_b C16B_b 116.9(13) . . ?
C11B_b C12B_b C13B_b 120.0 . . ?
C11B_b C12B_b H12B_b 120.0 . . ?
C13B_b C12B_b H12B_b 120.0 . . ?
N1B_b C13B_b C12B_b 120.0 . . ?
N1B_b C13B_b H13B_b 120.0 . . ?
C12B_b C13B_b H13B_b 120.0 . . ?
O5 N1B_b C13B_b 128.7(15) . . ?
O5 N1B_b C9B_b 111.0(15) . . ?
C13B_b N1B_b C9B_b 120.0 . . ?
C15B_b C14B_b N2B_b 120.0 . . ?
C15B_b C14B_b H14B_b 120.0 . . ?
N2B_b C14B_b H14B_b 120.0 . . ?
C14B_b C15B_b C16B_b 120.0 . . ?
C14B_b C15B_b H15B_b 120.0 . . ?
C16B_b C15B_b H15B_b 120.0 . . ?
C15B_b C16B_b C17B_b 120.0 . . ?
C15B_b C16B_b C11B_b 122.2(12) . . ?
C17B_b C16B_b C11B_b 117.2(12) . . ?
C18B_b C17B_b C16B_b 120.0 . . ?
C18B_b C17B_b H17B_b 120.0 . . ?
C16B_b C17B_b H17B_b 120.0 . . ?
C17B_b C18B_b N2B_b 120.0 . . ?
C17B_b C18B_b H18B_b 120.0 . . ?
N2B_b C18B_b H18B_b 120.0 . . ?
O6 N2B_b C18B_b 130.5(15) . . ?
O6 N2B_b C14B_b 109.5(15) . . ?
C18B_b N2B_b C14B_b 120.0 . . ?
C7 O1 Ca1 156.7(4) . . ?
C7 O2 Ca1 150.9(4) 5_566 . ?
C8 O3 Ca2 159.0(4) . . ?
C8 O4 Ca2 148.0(4) 5_667 . ?
O2 Ca1 O2 91.0(2) . 2_556 ?
O2 Ca1 O1 99.22(18) . 2_556 ?
O2 Ca1 O1 87.07(17) 2_556 2_556 ?
O2 Ca1 O1 87.07(17) . . ?
O2 Ca1 O1 99.22(18) 2_556 . ?
O1 Ca1 O1 171.1(2) 2_556 . ?
O2 Ca1 O6 93.3(2) . 8_454 ?
O2 Ca1 O6 169.09(15) 2_556 8_454 ?
O1 Ca1 O6 82.37(18) 2_556 8_454 ?
O1 Ca1 O6 91.00(18) . 8_454 ?
O2 Ca1 O6 169.09(15) . 7_558 ?
O2 Ca1 O6 93.3(2) 2_556 7_558 ?
O1 Ca1 O6 91.00(18) 2_556 7_558 ?
O1 Ca1 O6 82.37(18) . 7_558 ?
O6 Ca1 O6 84.2(3) 8_454 7_558 ?
O3 Ca2 O3 171.4(2) 2_657 . ?
O3 Ca2 O4 98.83(16) 2_657 . ?
O3 Ca2 O4 87.14(16) . . ?
O3 Ca2 O4 87.15(16) 2_657 2_657 ?
O3 Ca2 O4 98.83(16) . 2_657 ?
O4 Ca2 O4 93.1(2) . 2_657 ?
O3 Ca2 O5 83.81(15) 2_657 2_657 ?
O3 Ca2 O5 89.81(16) . 2_657 ?
O4 Ca2 O5 91.6(2) . 2_657 ?
O4 Ca2 O5 170.34(14) 2_657 2_657 ?
O3 Ca2 O5 89.81(16) 2_657 . ?
O3 Ca2 O5 83.81(15) . . ?
O4 Ca2 O5 170.34(14) . . ?
O4 Ca2 O5 91.6(2) 2_657 . ?
O5 Ca2 O5 85.0(3) 2_657 . ?
C19A_c N3A_c C21A_c 121.7(9) . . ?
C19A_c N3A_c C20A_c 120.0(11) . . ?
C21A_c N3A_c C20A_c 118.2(9) . . ?
O7A_c C19A_c N3A_c 122.6(13) . . ?
O7A_c C19A_c H19A_c 118.7 . . ?
N3A_c C19A_c H19A_c 118.7 . . ?
N3A_c C20A_c H20A_c 109.5 . . ?
N3A_c C20A_c H20B_c 109.5 . . ?
H20A_c C20A_c H20B_c 109.5 . . ?
N3A_c C20A_c H20C_c 109.5 . . ?
H20A_c C20A_c H20C_c 109.5 . . ?
H20B_c C20A_c H20C_c 109.5 . . ?
N3A_c C21A_c H21A_c 109.5 . . ?
N3A_c C21A_c H21B_c 109.5 . . ?
H21A_c C21A_c H21B_c 109.5 . . ?
N3A_c C21A_c H21C_c 109.5 . . ?
H21A_c C21A_c H21C_c 109.5 . . ?
H21B_c C21A_c H21C_c 109.5 . . ?
C19B_d N3B_d C21B_d 121.5(9) . . ?
C19B_d N3B_d C20B_d 120.3(12) . . ?
C21B_d N3B_d C20B_d 118.2(10) . . ?
O7B_d C19B_d N3B_d 124.8(15) . . ?
O7B_d C19B_d H19B_d 117.6 . . ?
N3B_d C19B_d H19B_d 117.6 . . ?
N3B_d C20B_d H20D_d 109.5 . . ?
N3B_d C20B_d H20E_d 109.5 . . ?
H20D_d C20B_d H20E_d 109.5 . . ?
N3B_d C20B_d H20F_d 109.5 . . ?
H20D_d C20B_d H20F_d 109.5 . . ?
H20E_d C20B_d H20F_d 109.5 . . ?
N3B_d C21B_d H21D_d 109.5 . . ?
N3B_d C21B_d H21E_d 109.5 . . ?
H21D_d C21B_d H21E_d 109.5 . . ?
N3B_d C21B_d H21F_d 109.5 . . ?
H21D_d C21B_d H21F_d 109.5 . . ?
H21E_d C21B_d H21F_d 109.5 . . ?
 
_refine_diff_density_max    1.002
_refine_diff_density_min   -0.804
_refine_diff_density_rms    0.123

_shelxl_version_number 2014-1

_shelx_res_file
;
TITL 131008_cu-bpdo-dmf
CELL  0.71075  21.4740  19.3880  10.0992   90.000  119.867   90.000
ZERR     4.00   0.0320   0.0280   0.0141    0.000    0.016    0.000
LATT   7
SYMM  - X,   Y, 1/2 - Z
SFAC  C    H    O    N    CA
UNIT  156  124  52   20   8
MERG   2
OMIT 5 1 0
OMIT 11 1 0
DFIX 1.23 0.01 O7A C19A O7B C19B
DFIX 1.33 0.01 C19A N3A C19B N3B
DFIX 1.45 0.01 N3A C20A N3A C20A N3B C20B N3B C20B
DANG 2.27 0.01 O7A N3A O7B N3B
DANG 2.42 0.01 C19A C20A C19A C21A C19B C20B C19B C21B
DANG 2.48 0.01 C20A C21A C20B C21B
FLAT 0.1 O7A N3A C19A C20A C21A
FLAT 0.1 O7B N3B C19B C20B C21B
EADP O7A N3A C19A C20A C21A O7B N3B C19B C20B C21B
SIMU C9A C10A C11A C12A C13A N1A C14A C15A C16A C17A C18A N2A =
 C9B C10B C11B C12B C13B N1B C14B C15B C16B C17B C18B N2B
DELU C9A C10A C11A C12A C13A N1A C14A C15A C16A C17A C18A N2A =
 C9B C10B C11B C12B C13B N1B C14B C15B C16B C17B C18B N2B
FMAP   2
PLAN   20
ACTA
BOND   $H
L.S.  50
TEMP  -100.00
WGHT    0.169800    3.540900
FVAR       0.27427   0.53296   0.58656
C1    1    0.176334    0.450272    0.636218    11.00000    0.02937    0.04794 =
         0.04283    0.00088    0.01931    0.00090
C2    1    0.211249    0.477872    0.564963    11.00000    0.03497    0.16734 =
         0.06823    0.05785    0.01934   -0.00139
AFIX  43
H2    2    0.184077    0.496701    0.465257    11.00000   -1.20000
AFIX   0
C3    1    0.284289    0.478372    0.636232    11.00000    0.03344    0.15527 =
         0.06688    0.05051    0.01952   -0.00722
AFIX  43
H3    2    0.307759    0.498207    0.586748    11.00000   -1.20000
AFIX   0
C4    1    0.323865    0.450524    0.778299    11.00000    0.03825    0.04946 =
         0.04014   -0.00412    0.01874   -0.00552
C5    1    0.289885    0.420346    0.847381    11.00000    0.03393    0.04483 =
         0.04458    0.00721    0.02195    0.00063
AFIX  43
H5    2    0.317121    0.399195    0.944615    11.00000   -1.20000
AFIX   0
C6    1    0.216105    0.420725    0.775551    11.00000    0.03258    0.04989 =
         0.04936    0.00408    0.02521    0.00008
AFIX  43
H6    2    0.192660    0.400003    0.824191    11.00000   -1.20000
AFIX   0
C7    1    0.097215    0.453755    0.562163    11.00000    0.03509    0.03689 =
         0.04851   -0.00249    0.02489    0.00274
C8    1    0.403618    0.453869    0.858115    11.00000    0.03484    0.03951 =
         0.04660   -0.00661    0.02169   -0.00042
O5    3    0.423892    0.354763    1.241580    11.00000    0.06126    0.05921 =
         0.05922    0.00798    0.03630   -0.00855
O6    3    0.425884    0.145313    2.098202    11.00000    0.06737    0.06368 =
         0.05457    0.01878    0.03442    0.01564
PART    1
AFIX  66
C9A   1    0.419099    0.370499    1.475196    21.00000    0.11083    0.04740 =
         0.09010    0.00398    0.08272    0.01137
AFIX  43
H9A   2    0.414333    0.419268    1.467722    21.00000   -1.20000
AFIX  65
C10A  1    0.425160    0.336661    1.602437    21.00000    0.16794    0.03955 =
         0.09110    0.00395    0.08279    0.00405
AFIX  43
H10A  2    0.424537    0.362303    1.681928    21.00000   -1.20000
AFIX  65
C11A  1    0.432134    0.265305    1.613373    21.00000    0.13306    0.03481 =
         0.07658   -0.00163    0.06566    0.00649
C12A  1    0.433045    0.227787    1.497067    21.00000    0.14208    0.03884 =
         0.07663   -0.00285    0.07275   -0.00111
AFIX  43
H12A  2    0.437811    0.179018    1.504542    21.00000   -1.20000
AFIX  65
C13A  1    0.426984    0.261624    1.369825    21.00000    0.11584    0.03950 =
         0.06305   -0.00830    0.05199   -0.01653
AFIX  43
H13A  2    0.427607    0.235982    1.290335    21.00000   -1.20000
AFIX  65
N1A   4    0.420011    0.332980    1.358887    21.00000    0.09785    0.04500 =
         0.05693    0.00324    0.04574   -0.01084
AFIX  66
C14A  1    0.433650    0.128745    1.871924    21.00000    0.11572    0.04517 =
         0.06835   -0.00561    0.05384    0.00683
AFIX  43
H14A  2    0.434890    0.079823    1.878004    21.00000   -1.20000
AFIX  65
C15A  1    0.438399    0.161532    1.754869    21.00000    0.11861    0.04828 =
         0.08131   -0.00558    0.06209   -0.00390
AFIX  43
H15A  2    0.442885    0.135018    1.680946    21.00000   -1.20000
AFIX  65
C16A  1    0.436585    0.233112    1.745972    21.00000    0.11741    0.04506 =
         0.08175   -0.00869    0.07332   -0.00524
C17A  1    0.430022    0.271906    1.854132    21.00000    0.14222    0.03612 =
         0.09004    0.00303    0.08099    0.01531
AFIX  43
H17A  2    0.428782    0.320828    1.848051    21.00000   -1.20000
AFIX  65
C18A  1    0.425273    0.239120    1.971188    21.00000    0.14277    0.04576 =
         0.08320    0.00640    0.08562    0.02356
AFIX  43
H18A  2    0.420787    0.265634    2.045111    21.00000   -1.20000
AFIX  65
N2A   4    0.427087    0.167540    1.980085    21.00000    0.08410    0.04574 =
         0.07160    0.00999    0.05828    0.01904
PART    2
AFIX  66
C9B   1    0.429030    0.364011    1.460165   -21.00000    0.09241    0.02881 =
         0.07115    0.00715    0.06771    0.01844
AFIX  43
H9B   2    0.442492    0.410867    1.462544   -21.00000   -1.20000
AFIX  65
C10B  1    0.419106    0.337878    1.576509   -21.00000    0.15029    0.03786 =
         0.07860    0.00448    0.09175    0.00592
AFIX  43
H10B  2    0.425785    0.366874    1.658403   -21.00000   -1.20000
AFIX  65
C11B  1    0.399410    0.269321    1.573030   -21.00000    0.12265    0.04654 =
         0.07692    0.01008    0.06649    0.00279
C12B  1    0.389637    0.226895    1.453206   -21.00000    0.13174    0.04727 =
         0.08173   -0.00283    0.06807   -0.00719
AFIX  43
H12B  2    0.376175    0.180039    1.450829   -21.00000   -1.20000
AFIX  65
C13B  1    0.399561    0.253027    1.336861   -21.00000    0.11665    0.03959 =
         0.07645   -0.00360    0.06111   -0.00206
AFIX  43
H13B  2    0.392881    0.224031    1.254967   -21.00000   -1.20000
AFIX  65
N1B   4    0.419257    0.321584    1.340339   -21.00000    0.10751    0.04444 =
         0.07723   -0.00087    0.07004    0.00933
AFIX  66
C14B  1    0.424066    0.137540    1.882104   -21.00000    0.09112    0.03185 =
         0.08435    0.01375    0.07106    0.01695
AFIX  43
H14B  2    0.435618    0.090189    1.905819   -21.00000   -1.20000
AFIX  65
C15B  1    0.415413    0.164354    1.746297   -21.00000    0.10494    0.03368 =
         0.08534   -0.01105    0.07441   -0.02435
AFIX  43
H15B  2    0.421050    0.135330    1.677194   -21.00000   -1.20000
AFIX  65
C16B  1    0.398511    0.233635    1.711599   -21.00000    0.12233    0.04679 =
         0.08142    0.01178    0.07242    0.00439
C17B  1    0.390262    0.276102    1.812707   -21.00000    0.11641    0.05644 =
         0.09400    0.01284    0.07588    0.02203
AFIX  43
H17B  2    0.378710    0.323452    1.788992   -21.00000   -1.20000
AFIX  65
C18B  1    0.398915    0.249288    1.948514   -21.00000    0.13746    0.04214 =
         0.09189    0.01707    0.08051    0.03021
AFIX  43
H18B  2    0.393278    0.278312    2.017617   -21.00000   -1.20000
AFIX  65
N2B   4    0.415818    0.180007    1.983215   -21.00000    0.10341    0.03859 =
         0.08072    0.00410    0.06199    0.01085
AFIX   0
PART    0
O1    3    0.069405    0.434908    0.638432    11.00000    0.03446    0.06404 =
         0.05320    0.00636    0.02634    0.00333
O2    3   -0.063520    0.526258    0.572708    11.00000    0.03250    0.05972 =
         0.04921    0.00810    0.01602    0.00468
O3    3    0.436455    0.435649    0.992742    11.00000    0.03427    0.06349 =
         0.03902   -0.00206    0.01425   -0.00740
O4    3    0.568485    0.525443    1.217535    11.00000    0.03576    0.05654 =
         0.05428   -0.00249    0.02472   -0.00851
CA1   5    0.000000    0.444054    0.750000    10.50000    0.03017    0.04582 =
         0.04266    0.00000    0.01941    0.00000
CA2   5    0.500000    0.444440    1.250000    10.50000    0.02959    0.04474 =
         0.04323    0.00000    0.01996    0.00000
PART    3
O7A   3    0.743715    0.105401    0.872126    30.50000    0.08161    0.18022 =
         0.13295   -0.07700    0.03156    0.00200
N3A   4    0.751122    0.188259    0.723942    30.50000    0.08161    0.18022 =
         0.13295   -0.07700    0.03156    0.00200
C19A  1    0.744418    0.122762    0.755013    30.50000    0.08161    0.18022 =
         0.13295   -0.07700    0.03156    0.00200
AFIX  43
H19A  2    0.740007    0.088052    0.684447    30.50000   -1.20000
AFIX   0
C20A  1    0.755709    0.242716    0.827149    30.50000    0.08161    0.18022 =
         0.13295   -0.07700    0.03156    0.00200
AFIX  33
H20A  2    0.759365    0.287466    0.786408    30.50000   -1.50000
H20B  2    0.798264    0.235452    0.927570    30.50000   -1.50000
H20C  2    0.712595    0.241980    0.837122    30.50000   -1.50000
AFIX   0
C21A  1    0.749952    0.207611    0.584964    30.50000    0.08161    0.18022 =
         0.13295   -0.07700    0.03156    0.00200
AFIX  33
H21A  2    0.754465    0.257814    0.582101    30.50000   -1.50000
H21B  2    0.704534    0.192766    0.496990    30.50000   -1.50000
H21C  2    0.790063    0.185415    0.581280    30.50000   -1.50000
AFIX   0
PART    4
O7B   3    0.747291    0.128067    0.660161   -30.50000    0.08161    0.18022 =
         0.13295   -0.07700    0.03156    0.00200
N3B   4    0.750530    0.233096    0.762984   -30.50000    0.08161    0.18022 =
         0.13295   -0.07700    0.03156    0.00200
C19B  1    0.749772    0.164529    0.762700   -30.50000    0.08161    0.18022 =
         0.13295   -0.07700    0.03156    0.00200
AFIX  43
H19B  2    0.751250    0.141977    0.847732   -30.50000   -1.20000
AFIX   0
C20B  1    0.751382    0.270553    0.639505   -30.50000    0.08161    0.18022 =
         0.13295   -0.07700    0.03156    0.00200
AFIX  33
H20D  2    0.750549    0.320239    0.656385   -30.50000   -1.50000
H20E  2    0.709128    0.257847    0.542313   -30.50000   -1.50000
H20F  2    0.795043    0.258871    0.636424   -30.50000   -1.50000
AFIX   0
C21B  1    0.754101    0.272199    0.888168   -30.50000    0.08161    0.18022 =
         0.13295   -0.07700    0.03156    0.00200
AFIX  33
H21D  2    0.752227    0.321587    0.865815   -30.50000   -1.50000
H21E  2    0.799111    0.261684    0.981880   -30.50000   -1.50000
H21F  2    0.713390    0.259882    0.901823   -30.50000   -1.50000
AFIX   0
HKLF    4

REM  131008_cu-bpdo-dmf
REM R1 =  0.0984 for    2168 Fo > 4sig(Fo)  and  0.1505 for all    4185 data
REM    343 parameters refined using    462 restraints

END

WGHT      0.1736      2.8030

REM Highest difference peak  1.002,  deepest hole -0.804,  1-sigma level  0.123
Q1    1   0.7535  0.2188  0.5201  11.00000  0.05    0.71
Q2    1   0.3564  0.1786  1.8456  11.00000  0.05    0.64
Q3    1   0.7552  0.1676  0.6297  11.00000  0.05    0.59
Q4    1   0.3601  0.3146  1.3557  11.00000  0.05    0.58
Q5    1   0.7515  0.2161  0.8548  11.00000  0.05    0.57
Q6    1   0.7496  0.1421  0.9185  11.00000  0.05    0.48
Q7    1   0.7433  0.2133  0.9428  11.00000  0.05    0.46
Q8    1   0.4225  0.4396  1.1359  11.00000  0.05    0.43
Q9    1  -0.0030  0.4414  0.8437  11.00000  0.05    0.42
Q10   1   0.4971  0.4478  1.1451  11.00000  0.05    0.40
Q11   1   0.0852  0.4483  0.8531  11.00000  0.05    0.40
Q12   1   0.2732  0.4509  0.6248  11.00000  0.05    0.39
Q13   1   0.0617  0.4203  0.7581  11.00000  0.05    0.38
Q14   1   0.4328  0.4713  1.0072  11.00000  0.05    0.38
Q15   1  -0.0554  0.4616  0.6138  11.00000  0.05    0.38
Q16   1   0.4298  0.0552  1.9995  11.00000  0.05    0.37
Q17   1   0.5307  0.5075  1.3003  11.00000  0.05    0.37
Q18   1   0.7509  0.1186  0.5596  11.00000  0.05    0.37
Q19   1   0.4732  0.1200  2.2127  11.00000  0.05    0.36
Q20   1   0.4412  0.4145  1.2383  11.00000  0.05    0.36
;
_shelx_res_checksum   10053

_shelx_hkl_file
;
  -2   2   0   37.08   10.55
   2  -2   0   29.77    5.50
   2   2   0   24.71    4.00
   2   2   0   29.80    7.80
  -2  -2   0   25.79    4.72
   2   2  -1   27.87   10.69
  -2   2   1   21.01    5.25
  -2  -2   1   31.81    5.92
  -2   2   1   20.64    4.87
   2  -2  -1   22.60    4.78
   3  -1  -1   39.70   13.25
   0   2   1   16.80    2.56
   0  -2  -1   11.30    2.77
   0   2  -1   14.94    8.14
   0   2   1   10.49    5.77
   0  -2  -1    8.86   10.83
   0  -2   1   12.61    4.28
  -1   1  -1   36.58    8.61
  -1  -1  -1   50.77    7.63
   1  -1   1   34.06    4.58
  -1  -1  -1   36.57    2.72
   1   3   0    6.68    4.45
   1  -3   0    5.08    4.23
  -1   3   0    4.91    8.03
  -1  -3   0    6.83    3.72
   1   3   0    5.89    3.64
   3   1   0   63.44   14.95
  -3  -1   0   62.78   15.43
  -3   1   0   65.25    9.37
   3  -1   0   62.46    9.60
   1  -3  -1 1899.67  103.58
  -1   3   1 1866.90  104.58
   1  -3  -1 2126.02   98.33
  -1  -3   1 1541.12  115.70
  -1   3   1 2280.69  121.53
   1   3  -1 1640.72  118.53
   4   0  -1    2.77    5.44
  -4   0   1    2.97    5.67
  -2   0  -1    6.00    5.61
   2   0   1    3.14    2.93
   2   0  -2 2876.07  184.06
   0   4   0 1508.08   83.03
   0  -4   0 1397.97  108.29
   3   1  -2  627.96   47.69
   3  -1  -2  688.99   41.68
  -3   1   2  743.77   44.54
  -3   1   2  738.26   63.73
   3  -1  -2  713.40   57.51
   3   3  -1 1922.09  105.89
   3  -3  -1 1529.37   90.34
  -3   3   1 1519.84  126.26
  -3  -3   1 1604.42   90.72
   4  -2  -1  482.27   37.32
  -4   2   1  472.68   37.05
   4   2  -1  432.75   20.39
  -1   1   2  793.37   51.05
   1  -1  -2  818.62   81.45
  -1  -1   2  648.14   38.27
   1   1  -2  686.33   51.02
   1  -1  -2  707.43   35.19
   1  -3   1 1854.20  101.50
   1   3   1 1720.92   75.45
  -1  -3  -1 1516.45   98.50
   1   3   1 1535.14   98.85
  -1   3  -1 1885.56  101.02
  -1  -3  -1 1601.12   84.60
  -4   0   0   22.17   10.28
   4   0   0   25.26   10.24
  -2   2  -1  510.93   51.80
   2  -2   1  502.63   33.07
  -2  -2  -1  492.90   63.83
   2   2   1  489.57   30.33
   2   2   1  467.23   36.67
  -4   0   2 1039.51   72.08
   4   0  -2 1221.73   69.55
   4   0  -2 1145.00   70.78
  -3  -3   0    8.97   11.75
  -3   3   0    7.57    7.85
   2  -2  -2   69.39   32.01
  -2  -2   2  125.98   15.94
  -2   2   2   62.10   17.39
   3  -3   0    6.18    7.73
   3   3   0    7.11    6.03
   3   3   0    6.49   10.10
   2   2  -2  132.37   26.95
  -2   2   2   67.37   18.14
   0   0  -2 1891.55   94.05
   0   0   2 1802.84   94.89
   2   4   0   32.07   18.89
  -2  -4   0   22.21   10.07
   2  -4   0   29.59   10.82
  -2   4   0   31.19   20.12
  -2  -4   0   28.31    9.64
   2   4   0   28.30    8.86
  -2   4   1 9184.08  712.02
   2   4  -1 8615.72  690.97
  -2  -4   1 8920.58  660.72
   2  -4  -1 8890.66  644.06
   0   4   110158.71  773.26
   0  -4  -110134.22  843.84
   0  -4   1 9944.58  761.36
   0   4  -110205.16  778.60
   0  -4  -110385.81  793.89
   0   4   1 9750.86  761.91
   4   2   0 1768.75  133.80
  -4  -2   0 1991.96  103.52
  -4   2   0 1804.40  108.45
   4  -2   0 1741.50  107.30
  -5  -1   1  445.80   61.10
   5   1  -1  472.67   38.49
   5  -1  -1  337.38   36.42
  -4   2   2  689.88   45.90
   4  -2  -2  618.04   36.10
   4   2  -2  705.38   53.86
   4  -2  -2  693.37   46.85
   3   1   1  316.15   29.65
  -3   1  -1  466.14   42.15
  -3  -1  -1  299.16   18.85
  -4   2   2  683.82   41.80
   3  -1   1  460.23   26.55
   0  -2  -2  693.79   51.38
   0  -2   2  633.27   52.69
   0   2  -2  609.94   36.32
   0   2   2  663.32   72.44
   3   3  -2  385.49   53.13
  -3   3   2  480.14   35.47
  -3  -3   2  417.05   33.48
  -3   3   2  442.26   42.40
   3  -3  -2  459.42   34.01
   3  -3  -2  478.16   44.63
  -5   1   2  289.27   26.36
   5   1  -2  292.37   26.97
   5   1  -2  268.02   11.78
  -5   1   2  266.95   45.50
   5  -1  -2  271.69   45.41
  -1   3   2  500.58   38.46
  -1  -3   2  460.31   31.44
  -1   3   2  514.49   27.13
   1   3  -2  458.16   31.81
   1  -3  -2  429.94   16.22
   1  -3  -2  539.04   40.08
  -1  -5   0   42.39   17.78
   1  -5   0   47.65   11.24
   1   5   0   46.78   18.02
  -1   5   0   50.76   20.07
  -1  -1  -2  223.08   12.56
   1  -1   2  275.62   22.48
  -1   1  -2  277.87   23.60
   1   1   2  218.92    7.66
  -1  -1  -2  240.95   25.73
  -5   1   0  605.39   41.97
   5  -1   0  592.11   40.58
  -5  -1   0  581.10   39.61
   5   1   0  584.41   40.24
  -1   5   1   56.13   12.97
  -1   5   1   57.78    9.35
   1   5  -1   73.54   12.53
   1  -5  -1   56.85   16.28
  -1  -5   1   83.31   21.63
  -4   4   1 2643.09  150.22
   4   4  -1 2538.55  126.67
   4   4  -1 2547.39  147.58
  -4  -4   1 2763.62  163.09
   4  -4  -1 2406.90  141.10
   5  -3  -1  731.54   46.81
  -5   3   1  712.53   45.23
  -2  -4  -1 2271.81  132.28
   2  -4   1 2033.05  145.20
  -2  -4  -1 2330.85  126.48
   2   4   1 2229.68  163.75
  -2   4  -1 2264.18  154.21
   2   4   1 2473.30  129.90
   6   0  -1   32.64   20.72
  -6   0   1   36.53   11.24
   3   3   1  628.58   27.49
  -3  -3  -1  718.28   40.93
   3   3   1  680.08   58.16
  -3   3  -1  436.71   48.62
   3  -3   1  435.36   30.97
  -2  -4   2   24.31   14.78
   2  -4  -2   18.71    7.93
  -2   4   2   20.97    8.98
  -2   4   2   14.87   17.27
   2   4  -2   28.11   14.62
   2  -4  -2   20.24   16.05
  -6   0   2 2342.09  113.57
  -6   0   2 1946.25  154.33
   6   0  -2 1929.31  153.43
  -4   0  -1   51.14   14.61
   4   0   1   59.84   14.20
   5  -3  -2   18.63    7.92
  -5   3   2   15.23   15.21
  -5   3   2   20.56   12.08
   5   3  -2   54.53   14.57
   3  -5  -1  374.19   25.21
  -3  -5   1  453.65   46.64
  -3   5   1  370.97   26.27
   3   5  -1  420.53   27.50
   2   0   2 2508.46  117.30
  -2   0  -2 2364.27  112.52
  -1  -5  -1  394.19   29.54
   1   5   1  400.27   30.87
   1   5   1  391.43   30.12
  -1  -5  -1  385.16   29.07
   1  -5   1  453.67   29.58
  -1   5  -1  442.48   28.56
   4   4   0    6.43    9.05
  -4   4   0    5.75    6.20
   4  -4   0    7.70    6.00
  -4  -4   0    8.32    4.67
   4   4   0    8.61    4.92
   4   0  -3    4.29    7.07
   4   0  -3    4.94    3.33
  -6   2   1  434.72   30.68
  -6  -2   1  341.89   14.02
   6  -2  -1  411.19   44.89
   6   2  -1  336.10   27.49
  -3   1   3   33.02    7.52
   3  -1  -3   28.52    7.31
   3  -1  -3   24.75    6.69
   3   1  -3   14.14    5.29
   1  -3   2   37.87    6.81
   1   3   2   23.80    2.10
   1   3   2   27.58    9.28
  -1   3  -2   41.20    6.83
  -1  -3  -2   29.89    9.78
  -4  -4   2   49.55    9.62
   4   4  -2   58.77   11.10
  -4   4   2   40.43    8.52
  -4   4   2   38.40   10.26
   4  -4  -2   47.33    8.91
   2   0  -3    4.85    2.61
   2   0  -3    5.99    4.89
   3   5   0    6.35    8.72
  -3   5   0   11.27    6.35
   3   5   0    7.81    5.46
  -3  -5   0   10.43    5.32
   3  -5   0    9.27   11.13
  -3  -5   0    9.74    9.20
   6  -2  -2  750.77   50.01
  -6   2   2  774.63   49.50
   6   2  -2  865.39   52.46
  -4  -2  -1  429.81   26.55
  -4   2  -1  330.83   22.90
   4   2   1  460.36   30.03
   4  -2   1  325.03   22.44
  -4  -2  -1  399.97   28.21
   0   4   2   19.76    4.53
   0  -4  -2   20.25   16.77
   0  -4  -2   16.97    4.64
   0  -4   2   33.80    7.13
   0   4  -2   30.79   13.11
   0   4   2   16.74    9.44
   0   6   0  353.69   37.90
   0  -6   0  354.06   24.07
  -5  -3   0   69.30   16.44
   5  -3   0   72.74   12.59
  -5   3   0   83.78   12.86
   5   3   0   71.76   15.76
   5   3   0   67.02   17.97
   2  -2   2  903.48   41.34
   2   2   2  773.22   29.91
  -2  -2  -2  774.07   50.28
  -5   1   3   19.20    5.24
   5  -1  -3   19.46   10.65
  -5   1   3   21.38   11.87
   5  -1  -3   16.37    4.32
   5   1  -3    9.42    6.82
   4  -2  -3  358.00   22.07
  -4   2   3  354.37   24.47
   4   2  -3  247.95   36.54
  -4   2   3  358.17   21.13
   4  -2  -3  344.60   18.83
   2   2  -3  382.14   34.62
   2  -2  -3  559.00   25.49
  -2   2   3  499.94   31.89
   2  -2  -3  499.50   34.11
  -2  -2   3  390.77   26.04
   6   0   021745.20 2190.87
  -6   0   022833.91 2276.60
   1   1  -3   16.76    7.16
  -1  -1   3   24.02    5.61
   1  -1  -3   43.59   16.31
   1  -1  -3   41.60    4.55
   2  -6   0   28.28    8.04
   2   6   0   28.27    6.81
  -2  -6   0   24.96    6.92
  -2   6   0   29.98   14.52
   2   6   0   23.63    7.43
  -3  -5   2 1348.41   75.78
  -3   5   2 1269.67   73.16
   3  -5  -2 1121.28   55.24
  -3   5   2 1330.32   65.94
   3   5  -2 1237.55   90.46
  -2  -6   1 2535.56  166.00
  -2   6   1 2466.65  130.93
   2   6  -1 2352.24  132.32
   2  -6  -1 2206.75  121.52
   0   6   1 2626.28  186.32
   0  -6   1 2491.99  171.99
   0   6  -1 2685.86  153.44
   0   6   1 2841.34  165.15
   0  -6  -1 2741.31  146.41
  -1   5   2 1701.02  100.30
  -1   5   2 1685.26   89.61
   1   5  -2 1738.36  116.88
  -1  -5   2 1579.70   87.97
   1  -5  -2 1674.41  122.65
   1  -5  -2 1637.54   74.12
  -7   1   2  198.20   18.57
   7   1  -2  122.26   18.59
   7  -1  -2  213.71   32.70
  -7  -1   2  126.61   18.61
   6   0  -3    5.66    4.57
   6   0  -3    5.33    5.26
  -3   3   3  478.68   51.68
   3   3  -3  529.91   30.99
  -3   3   3  483.35   31.47
   3  -3  -3  489.43   34.01
  -3  -3   3  560.56   32.07
   3  -3  -3  443.39   25.18
   7  -1  -1   86.53   22.97
  -7  -1   1   70.65   21.87
   7   1  -1   68.10   12.49
  -6   2   0 3041.36  172.77
  -6  -2   0 3134.52  197.77
   6   2   0 2728.81  180.70
  -6  -2   0 2847.51  151.66
   6  -2   0 2686.12  156.48
   0   0   3    6.45    3.82
   0   0  -3    6.23    2.93
   3  -1   2   39.91    6.19
  -3  -1  -2   83.24    8.10
   3   1   2   88.37    7.79
  -3   1  -2   34.40    6.56
   5   1   1   60.99   12.47
  -5  -1  -1   56.71   12.38
   5  -1   1   52.74    8.54
  -5   1  -1   50.41   14.72
  -5   5   1 1365.45   75.53
   5  -5  -1 1326.19   97.12
   5   5  -1 1341.15   75.16
   5   5  -1 1407.27   76.54
  -6   2   3  596.96   42.85
   6  -2  -3  552.75   25.51
   6  -2  -3  565.73   49.55
  -6   2   3  598.64   52.24
  -5   3   3 1313.25   86.35
  -5   3   3 1301.35   89.90
   5  -3  -3 1255.32   63.32
   5  -3  -3 1301.00   66.12
   5   3  -3 1228.29   71.55
  -6  -4   1 2423.20  121.32
   6   4  -1 1767.30  113.97
   6   4  -1 2349.64  124.32
  -6   4   1 2323.94  157.17
   6  -4  -1 2451.87  137.55
  -3   5  -1 1495.23   80.06
  -3  -5  -1 1385.35   68.20
   3   5   1 1429.66   80.37
   3   5   1 1522.74   80.23
   3  -5   1 1472.63   78.62
  -3  -5  -1 1557.49  107.66
   6   4  -2  391.69   26.17
   6  -4  -2  372.79   41.72
  -6   4   2  369.79   26.82
   1  -3  -3 1133.62   43.45
   1   3  -3 1143.96   59.25
  -1  -3   3 1158.84   78.07
   1  -3  -3 1206.99   98.00
  -1   3   3 1156.71   70.57
  -4   4  -1 1635.16   87.44
   4  -4   1 1597.70  109.37
   4   4   1 1583.22   73.94
   4   4   1 1761.01   96.29
  -4  -4  -1 1848.74   99.86
   0   2  -3  552.57   35.71
   0  -2  -3  371.23   33.23
   0  -2   3  516.38   25.78
   5  -5  -2  154.07   14.93
  -5   5   2  156.27   16.65
  -5  -5   2  184.19   33.41
   5   5  -2  161.64   17.65
  -5   5   2  155.46   15.57
  -4   6   1 2842.53  157.56
  -4  -6   1 2531.49  172.16
   4  -6  -1 2597.99  147.45
   4   6  -1 2478.95  166.18
   4   6  -1 2637.69  141.01
   2  -4   2  432.07   25.13
   2   4   2  364.91   15.54
  -2  -4  -2  405.42   30.84
   2   4   2  368.74   28.64
  -2   4  -2  458.66   25.97
   7  -3  -2   21.28   14.36
  -7   3   2   29.21   15.64
   7   3  -2   21.83    2.35
   7   3  -2   23.67    9.11
   2   6   1 2557.49  150.92
   2  -6   1 2374.06  137.95
  -2   6  -1 2394.61  164.25
  -2  -6  -1 2570.89  132.32
   2   6   1 2794.25  140.01
  -2  -6  -1 2429.08  139.46
  -4  -4   3   15.08   16.73
  -4   4   3   49.25    9.86
   4   4  -3   19.86   15.65
   4  -4  -3   42.80   16.54
  -4   4   3   44.45   11.83
   4  -4  -3   42.91    9.78
   7   1  -3   83.15    8.34
  -7   1   3   62.84   12.09
   7   1  -3   78.53   12.32
   7  -1  -3   49.93   11.91
  -7   1   3   51.27   10.66
  -1  -7   0   29.81   13.81
   1  -7   0   35.12   15.52
  -1   7   0   38.91   14.74
   1   7   0   36.47    8.18
  -1   5  -2  154.35   15.24
   1   5   2  171.96   19.29
  -1  -5  -2  178.07   19.44
   1   5   2  179.51   11.69
   1  -5   2  154.79   15.42
  -1  -5  -2  174.22   11.48
  -2  -4   3   12.22    7.55
   2   4  -3   21.07   13.16
   2  -4  -3   28.56   17.14
  -2   4   3   31.78   17.38
   2  -4  -3   33.04    4.70
  -2   4   3   28.07    6.53
   2  -6  -2  707.88   45.97
  -2   6   2  721.10   36.16
   2   6  -2  783.36   44.59
   2  -6  -2  633.87   42.64
  -2  -6   2  881.89   65.87
  -2   6   2  702.36   68.62
   7   3  -1  332.41   39.66
  -7   3   1  348.30   43.69
  -7  -3   1  345.04   20.81
   7  -3  -1  347.05   27.15
  -3  -3  -2   23.20    8.76
  -5   5   0   27.52    8.07
   5  -5   0   28.41    7.44
   3   3   2   24.27    3.96
  -3   3  -2   15.91    5.80
   3  -3   2   15.05    5.47
   5   5   0   12.71   10.65
   5   5   0   12.64    5.89
  -5  -5   0   13.05    9.91
   8   0  -2 2997.31  184.98
  -8   0   2 3020.10  184.66
   5  -3   1  205.94   27.87
  -5  -3  -1  224.37   19.23
  -5   3  -1  210.45   17.43
   5   3   1  224.14   21.43
  -1  -7   1   23.68   11.65
  -1   7   1    9.58    9.40
  -1   7   1   10.57   13.33
   1  -7  -1    7.97    5.34
   1   7  -1   26.76   11.70
   1   1   3   89.94    7.61
   1  -1   3  100.59    6.91
  -1   1  -3  102.39   10.89
  -1  -1  -3   72.81    5.18
  -1  -1  -3   88.17   14.18
   4   6   0  354.72   21.63
   4  -6   0  356.29   25.05
  -4  -6   0  312.98   19.00
   4   6   0  358.43   35.06
  -4   6   0  366.71   40.79
  -4  -6   0  373.66   34.64
  -7   1   0   98.51   23.56
  -7  -1   0  100.26   12.50
   7   1   0   99.32   13.00
   7  -1   0   89.54   12.71
  -4   6   2   68.35   10.18
   4   6  -2   70.74   11.66
  -4  -6   2   77.99   12.31
   4  -6  -2   63.75    9.21
  -4   6   2   71.91   12.36
   6   4   0   24.54    5.91
  -6  -4   0   27.44    6.14
   6  -4   0   27.00    8.56
   6   4   0   22.86    7.03
  -6   4   0   28.31    8.69
   4   0   2 2205.89  125.30
  -4   0  -2 2362.44  130.94
   0  -6  -2  108.61   12.48
   0  -6  -2  100.83   25.67
   0   6   2   99.89   28.53
   0  -6   2  110.89   13.48
   0   6  -2  117.27   13.82
   0   6   2  104.06    7.48
  -8   0   1    4.83    5.30
   8   0  -1    2.37    5.45
   8   2  -2  452.18   50.61
  -8   2   2  468.92   52.86
   8  -2  -2  444.76   50.30
  -3   7   1  443.21   29.77
   3  -7  -1  403.62   41.17
   3   7  -1  495.03   29.91
  -3  -7   1  520.26   31.51
   1  -7   1  563.45   34.10
  -1  -7  -1  447.28   25.31
  -1   7  -1  555.82   33.36
   1   7   1  466.05   25.51
   1   7   1  471.24   51.26
  -6   0  -1    4.39    4.23
   6   0   1    8.79    7.34
  -6   4   3  118.09   24.54
  -6   4   3  117.03   14.09
   6   4  -3  178.84   27.52
   6  -4  -3  119.73   13.56
  -7   3   3   31.27   12.05
  -7   3   3   35.89   15.88
   7  -3  -3   28.77    8.65
  -3   5   3  663.08   42.92
  -3  -5   3  589.65   41.65
   3  -5  -3  657.13   41.65
  -3   5   3  622.57   38.40
   3  -5  -3  689.66   36.89
   3   5  -3  548.81   53.74
  -8   0   3    3.83    8.26
   8   0  -3   -2.43    8.08
  -8   0   3    1.31    2.31
   3  -7   0    3.99    8.95
  -3  -7   0    3.23    4.46
  -3   7   0    8.53    9.19
   3   7   0    4.48    4.02
   3   7   0    4.30    8.27
   4   0  -4   39.87    6.51
   4   0  -4   34.77    4.46
   4   0  -4   23.00    5.48
   4  -2   2  295.55   26.94
  -4  -2  -2  330.84   20.10
  -4   2  -2  309.57   19.42
  -4  -2  -2  276.48   24.48
   4   2   2  302.37   17.74
  -8  -2   1  471.09   19.82
   8  -2  -1  467.35   49.50
  -8   2   1  506.58   35.41
  -8  -2   1  502.74   34.06
   8   2  -1  485.93   32.80
   0  -4  -3  191.60   22.77
   0   4   3  182.58   22.11
   0   4  -3  260.48   17.93
   0  -4   3  252.74   17.79
  -5   1   4   83.36   11.97
   5   1  -4  126.98   14.82
   5  -1  -4  113.76   10.31
   5   1  -4  121.40    9.55
   5  -1  -4  123.73   15.52
   1  -3   3   11.51    9.35
  -1   3  -3   11.30    5.19
   1   3   3   36.53    9.18
  -1  -3  -3   29.16    8.90
   3  -1  -4  297.19   19.25
   3  -1  -4  252.98   21.26
   3   1  -4  313.30   22.83
   3  -1  -4  325.15   20.27
  -6  -2  -1  421.04   28.08
   6   2   1  437.26   24.17
   6  -2   1  457.81   27.44
  -6   2  -1  449.90   26.45
  -6  -2  -1  472.22   35.34
   5  -5  -3  265.64   23.83
  -5   5   3  256.10   29.34
   5  -5  -3  275.88   18.85
  -5   5   3  248.27   37.23
   5   5  -3  270.13   22.30
  -5  -5   3  248.99   20.19
   7   3   0   15.62   10.91
  -7  -3   0   14.22    5.32
  -7   3   0   11.54   12.57
   7  -3   0   16.72    7.53
   2   0   3    5.48    3.46
  -2   0  -3    5.12    3.58
   6   0  -4  267.42   15.59
   6   0  -4  273.88   18.88
   8   2  -3  125.90   18.19
  -8   2   3  186.63   18.95
   8  -2  -3  178.56   19.16
  -8   2   3  184.38   11.75
   4   2  -4   61.05   13.99
   4  -2  -4   75.52   10.62
  -4   2   4   69.64   10.95
   4  -2  -4   61.21   10.38
   1  -5  -3  246.07   25.36
   1  -5  -3  254.85   13.86
  -1   5   3  245.85   14.84
  -1   5   3  235.59   40.17
  -1  -5   3  302.27   33.63
   1   5  -3  302.52   21.41
   0   8   0  788.29   45.41
   0  -8   0  814.52   63.99
   2   0  -4  478.07   26.12
   2   0  -4  453.23   32.03
   3   7  -2  253.78   35.94
  -3  -7   2  253.67   23.04
   3  -7  -2  250.31   17.15
  -3   7   2  284.75   29.80
  -3   7   2  276.64   26.11
  -1  -7   2  356.80   44.20
   1  -7  -2  426.16   21.90
   1  -7  -2  420.55   33.18
   1   7  -2  362.23   44.61
  -1   7   2  423.97   31.98
  -1   7   2  422.25   51.15
   7   5  -2  634.51   58.21
   7   5  -2  742.35   35.65
   7  -5  -2  804.23   49.08
  -7   5   2  751.11   66.32
   6   6  -1  789.59   64.62
   6  -6  -1  788.53   48.15
  -6   6   1  804.90   48.96
   6   6  -1  788.38   49.51
  -2   2  -3   12.18    7.82
  -2  -2  -3   38.53   14.67
   2  -2   3   14.91    7.71
   6  -2  -4  248.95   17.25
   6  -2  -4  300.64   28.17
  -6   2   4  331.44   32.88
   6   2  -4  306.00   20.29
  -6   2   4  243.26   19.37
  -7  -5   1 1936.05   93.00
   7  -5  -1 1951.49  117.05
   7   5  -1 2953.05  169.45
  -7   5   1 1918.87  113.31
   7   5  -1 1960.50  112.22
   9   1  -2    8.99    6.61
  -6   6   2  147.98   16.81
  -9   1   2    2.91    6.64
   6   6  -2  189.07   18.73
   6  -6  -2  146.43   16.69
   9  -1  -2    6.39    6.73
  -9  -1   2    7.62   11.58
  -4   6  -1  551.11   34.93
  -4  -6  -1  512.96   33.28
   4  -6   1  503.33   49.88
   4   6   1  500.50   35.06
   4   6   1  493.83   25.55
   3  -5   2  656.28   56.55
   3   5   2  695.61   32.88
  -3  -5  -2  706.41   46.24
  -3   5  -2  667.89   56.38
   3   5   2  709.93   68.12
  -8   4   2   60.29   20.20
   7  -1  -4   25.02   12.82
   7  -1  -4   28.08    4.83
   8   4  -2    3.84   11.52
   7   1  -4   22.75    7.21
   7   1  -4   29.29    8.24
   8   4  -2   46.18    6.29
  -7   1   4   26.89    9.61
   8  -4  -2   51.76   11.18
  -7   1   4    2.42    8.31
  -2   8   0  224.09   20.70
   2  -8   0  212.80   33.44
   2   8   0  226.34   18.40
  -2  -8   0  229.96   29.76
   2   8   0  227.03   32.86
  -2  -2   4  404.37   32.94
   2  -2  -4  304.08   43.08
   2   2  -4  381.18   19.50
   2  -2  -4  321.91   17.61
   2  -2  -4  300.72   17.44
  -5   5  -1 1909.28  106.38
   5   5   1 1809.37  104.46
   5   5   1 1878.36   93.87
  -5  -5  -1 1789.32  101.43
   5  -5   1 1830.72  102.01
   5   3  -4   30.28    7.94
  -5   3   4   24.99   10.21
   5  -3  -4   18.83    7.29
   5  -3  -4   21.24    4.75
  -5   3   4   17.05   14.63
  -2  -8   1   11.39    6.31
   2  -8  -1    7.94    5.70
   2   8  -1   12.61   10.73
  -2   8   1    6.41    5.50
   0   8  -1   13.54   11.11
   0  -8  -1    6.91    8.88
   0   8   1    7.56    7.18
   0   8   1    5.18    4.72
   0  -8   1   14.71    6.48
   2  -6   2  260.65   20.50
  -2  -6  -2  229.27   37.35
   2   6   2  233.51   24.27
  -2   6  -2  262.27   32.84
   2   6   2  212.03   16.02
  -2  -6  -2  226.80   11.25
   8   0   0 4098.37  260.32
  -8   0   0 4605.38  281.82
  -5  -7   1  220.62   17.73
   5   7  -1  249.39   16.53
   5   7  -1  237.50   19.26
  -5   7   1  197.43   20.49
   5  -7  -1  194.98   19.66
  -3  -3   4  107.11   12.30
  -3   3   4   97.99   25.57
   3  -3  -4  102.13    8.86
   3  -3  -4  100.42   15.43
   3   3  -4  102.84   11.32
   4  -6  -3    7.96    7.69
   4   6  -3    5.81   11.87
   4  -6  -3   11.25    4.34
  -4  -6   3    7.48    7.20
  -4   6   3    9.98    8.10
  -4   6   3   15.60    7.87
  -3  -7  -1  141.79   19.71
   3   7   1  146.69   29.78
   3  -7   1  211.27   30.19
  -3   7  -1  214.20   18.40
  -3  -7  -1  147.96   28.52
   3   7   1  145.15   11.60
   5  -1   2   -0.23    4.60
  -2  -6   3    7.31    6.34
  -5   1  -2    1.00    4.47
   2  -6  -3    6.16    4.94
  -5  -1  -2    1.04    2.12
   2  -6  -3    9.94    6.85
   2   6  -3   10.35    6.13
   5   1   2    2.40    3.88
  -2   6   3    5.20    7.23
  -2   6   3    7.06    5.54
  -9   1   3  331.67   20.55
  -9   1   3  321.37   46.16
   9   1  -3  291.70   44.00
   9  -1  -3  311.50   29.17
   4   4   2   10.49    3.82
   4   4   2    8.31    7.43
  -4   4  -2   14.73    5.65
   4   4   2    7.51    4.49
  -4  -4  -2   11.89   13.09
   4  -4   2   16.62    9.59
   1  -1  -4   99.00   15.35
   1   1  -4  128.01   11.90
  -1  -1   4  113.06    9.29
   1  -1  -4  103.70    7.67
   8   4  -1   17.67    7.75
  -8   4   1   16.74    8.39
  -8  -4   1   14.28    6.80
   8  -4  -1   20.33   15.06
  -5   7   2  102.52   13.58
  -5  -7   2  101.73   15.39
  -5   7   2   91.54   15.44
   5   7  -2  100.91   23.94
   5  -7  -2   96.96   21.11
  -9  -1   1   64.48   12.62
   9   1  -1   66.34   13.43
   9  -1  -1   59.15   12.77
   8  -2   0  418.94   46.66
   8   2   0  428.18   43.83
  -8   2   0  411.81   46.20
  -8  -2   0  402.52   26.89
  -8  -2   0  379.02   22.23
  -6   4  -1    5.68    5.36
   6   4   1    4.48    6.77
  -6  -4  -1    2.70    9.60
   6  -4   1    6.70    5.25
   7   5  -3  294.21   40.94
  -7   5   3  298.83   23.93
   7  -5  -3  272.48   22.82
  -7   5   3  273.54   37.60
  -1  -7  -2  135.42   30.85
   1  -7   2  162.13   17.34
  -1  -7  -2  149.49   15.45
   8   0  -4  202.66   33.62
  -1   7  -2  152.19   16.65
   1   7   2  136.89   19.08
   1   7   2  146.33   14.88
   8   0  -4  205.26   16.79
  -8   4   3  209.76   27.71
   8  -4  -3  197.60   21.73
  -8   4   3  217.08   23.44
   8   4  -3  371.71   29.33
  -4  -4   4   75.66   25.65
  -4   4   4  154.70   16.46
  -6  -6   0  633.17   34.51
   4  -4  -4  151.35   17.48
  -6   6   0  685.87   43.80
   6   6   0  630.69   36.13
   6  -6   0  613.90   60.34
  -4   4   4  147.99   17.69
   4  -4  -4  142.84   12.90
   4   4  -4   79.20   14.23
   6   6   0  629.03   50.38
   9  -3  -2  110.77   25.44
  -9   3   2  127.75   16.41
   7  -1   1   10.57   10.60
   7   1   1   13.91    5.18
  -9  -3   2   81.09    4.55
  -7   1  -1   10.91   10.54
  -7  -1  -1   12.30    5.36
   9   3  -2   75.15   15.15
  -3  -1  -3  377.87   19.01
   3  -1   3  308.74   24.78
  -3   1  -3  317.88   24.48
   3   1   3  354.16   17.32
   5   7   0   47.62   18.52
   5  -7   0   90.48   12.79
  -5   7   0   89.78   13.02
  -5  -7   0   46.42   17.83
  -5  -7   0   64.88   11.54
   5   7   0   51.73    9.37
   7   3  -4   84.40   13.90
   7  -3  -4  128.58   11.84
  -7   3   4  133.41   14.38
  -7   3   4  134.77   22.83
   7  -3  -4  110.53   13.33
   4   8  -1   12.05    7.33
  -1   5  -3  349.98   22.94
  -1  -5  -3  311.06   27.81
  -4  -8   1   11.98   15.23
   4  -8  -1   37.10    8.06
  -4   8   1   29.75   14.86
   4   8  -1   14.63   13.48
   1   5   3  289.55   12.07
   1   5   3  325.91   45.99
   1  -5   3  341.11   35.38
  -2  -8  -1   39.10    6.49
  -6  -6   3    3.73    6.66
  -2   8  -1   20.89   16.76
  -6   6   3    3.01   10.15
   6   6  -3    0.37    5.43
  -2  -8  -1    4.54    9.77
  -6   6   3    5.42    4.66
   2   8   1   40.85   11.38
   6  -6  -3    5.05    4.68
   2   8   1   42.19   17.29
   2  -8   1   22.75    9.65
   7   5   0   16.79    7.10
  -7   5   0   26.20    8.97
  -7  -5   0   23.93    6.54
   7  -5   0   31.36    8.73
   7   5   0   17.66    6.10
   7   5   0   11.22    7.72
   2   4   3  302.97   30.12
   2  -4   3  353.37   22.46
  -2  -4  -3  249.71   28.32
  -2   4  -3  371.33   23.09
  -6   4   4    3.26    6.08
   6   4  -4    9.75    6.38
  -6   4   4    3.50    8.36
  -8   2   4   45.25    7.63
   8   2  -4   48.95    7.21
   8  -2  -4   47.90   11.12
   8   2  -4   53.95   12.19
   6  -4  -4   16.38    9.71
   6  -4  -4    5.16    3.83
  -8   2   4   51.50   19.34
   8  -2  -4   43.38    6.18
   0   0  -4  357.70   18.59
   0   0   4  394.82   23.82
  -5   3  -2   66.30   18.75
   5  -3   2   56.93   17.69
   5   3   2   94.63   11.15
  -5  -3  -2   92.42   14.00
   2  -8  -2  116.78   11.59
  -2  -8   2  107.59   16.10
  -2   8   2  124.13   19.51
   2   8  -2  104.65   26.49
  -2   8   2  110.76   18.06
   9   3  -3  586.26   44.95
   9  -3  -3  592.15   42.44
  -9   3   3  586.59   43.01
  -9   3   3  715.16   45.00
  -1   3   4  154.55   20.02
   1  -3  -4  129.76    4.64
   1  -3  -4  150.16    5.71
   1  -3  -4  166.72   32.67
   1   3  -4  127.79   12.56
  -1  -3   4  122.37   21.55
   0   6  -3   -0.15    4.94
   0  -6  -3    4.76    6.24
   0  -6   3   -0.03    4.90
   0   6   3    3.39    2.91
   0  -6  -3    6.06    2.76
   0   6   3    9.55   11.21
  -2   4   4   15.97    8.76
   2   4  -4    6.41   10.90
   2  -4  -4   10.33    8.18
   2  -4  -4   16.02    2.72
  -2   4   4   12.81    2.17
  -2  -4   4    9.69   11.11
   9  -3  -1  424.48   34.00
  -9  -3   1  466.97   21.32
  -9   3   1  400.63   33.47
   9   3  -1  434.10   49.17
   4   8   0  544.82   46.42
   4   8   0  568.25   36.31
  -4  -8   0  575.48   34.63
  -4   8   0  600.17   58.58
   4  -8   0  585.40   38.61
   1   9   0    0.26    4.02
 -10   0   2 2049.95  157.36
  -1   9   0    2.19    7.57
  10   0  -2 2085.82  129.49
   1  -9   0    2.65    7.87
  -1  -9   0    4.48    7.23
  -3  -7   3  743.99   48.89
   3   7  -3  715.93   47.41
  -3   7   3  787.81   80.11
   3  -7  -3  729.08   46.53
   3  -7  -3  868.56   77.46
  -3   7   3  757.26   50.83
   0   2  -4  108.93   14.49
   0  -2  -4  104.07   28.37
   0  -2   4  106.07   15.92
  -4   8   2  431.84   51.43
  -4  -8   2  481.44   34.20
   4  -8  -2  362.87   38.67
  -4   8   2  373.29   27.31
   4   8  -2  421.88   30.53
  -7   3  -1  325.04   35.65
  -7  -3  -1  254.75   21.80
   7  -3   1  317.47   23.28
   7   3   1  277.25   29.87
  -3   3  -3  811.83   56.10
   3  -3   3  785.76   40.99
  -3  -3  -3  670.67   50.57
   0  -8  -2  522.48   40.02
 -10   0   3    4.44    2.63
   0  -8   2  553.97   37.53
   0  -8  -2  538.92   38.43
  10   0  -3    7.01    6.85
 -10   0   3    7.07    6.75
   0   8   2  548.78   42.54
   0   8  -2  557.87   55.50
   0   8   2  542.77   39.26
  -5  -5   4  292.38   24.69
   5  -5  -4  375.67   46.78
  -5   5   4  372.71   21.84
  -5   5   4  378.39   30.61
   9  -1  -4 1315.91   81.64
   9   1  -4 1360.13   64.77
  -9   1   4 1369.15   74.84
   5   5  -4  302.52   27.04
   5  -5  -4  368.62   19.10
   9   1  -4 1291.85  107.38
  -9   1   4 1466.67  110.62
  -1   9   1  650.32   57.85
   1   9  -1  787.06   66.45
  -1   9   1  690.90   73.65
   1  -9  -1  679.17   43.11
  -1  -9   1  968.43   71.49
  -8   4   0   67.48   12.86
  -8  -4   0   71.24    9.54
   8   4   0   67.84   11.12
   8  -4   0   77.85   13.22
  -3  -5   4  707.39   48.20
   3  -5  -4  760.48   35.33
  -3   5   4  744.23   50.47
   3   5  -4  678.09   63.49
   3  -5  -4  759.45   52.37
  -3   5   4  792.95   42.38
  -5   7   3   68.77   25.20
   5  -7  -3   77.53   16.86
  -5  -7   3   86.45   24.96
  -5   7   3   72.98   10.27
   5   7  -3   80.15   13.55
  10  -2  -2 1201.74   73.84
 -10   2   2 1204.58   73.96
  10   2  -2 1201.41   74.06
 -10  -2   2 1114.49   48.22
  -6   0  -2  984.05   49.03
   6   0   2  995.89   50.41
  -1   7   3   45.66    5.37
   1  -7  -3   48.32    5.17
   1   7  -3   55.75   10.95
  -1  -7   3   59.69   10.97
  -1   7   3   43.44   23.14
   1  -7  -3   37.83   12.24
  10  -2  -3    1.24    6.11
 -10   2   3    6.05    6.01
 -10   2   3    3.29    2.70
  10   2  -3    2.23    6.11
  -8   6   2  577.37   39.94
   8   6  -2  608.78   40.97
   8   6  -2  604.25   33.37
   8  -6  -2  598.68   41.78
  -9  -1   0    6.61    5.63
  -9   1   0    5.44    5.89
   9   1   0    5.80    5.73
  -3  -9   1   -2.57    8.15
  -3   9   1    0.64    4.36
   9  -1   0    5.47    5.78
   3  -9  -1    4.29    7.54
   3   9  -1    4.03    4.47
   4   0   3    7.32    4.81
  -4   0  -3    7.54    4.72
  -1  -9  -1    2.09    4.54
   1   9   1    3.12    7.70
  -1   9  -1   14.47    5.82
   1  -9   1   12.73    6.33
   1   9   1   -0.48    6.53
   7   7  -2  686.03   41.23
   7  -7  -2  583.81   39.17
   7   7  -2  649.32   42.77
  -7   7   2  605.70   60.59
  -1   1  -4 1201.85   54.35
  -1  -1  -4 1283.57  105.38
  -1  -1  -4 1109.97   47.28
   1   1   4 1312.23   63.89
   1  -1   4 1295.31   70.38
  -6   2  -2  681.13   37.28
   6   2   2  668.17   40.87
   6  -2   2  693.47   37.89
  -6  -2  -2  668.90   44.84
  -6  -2  -2  743.81   44.93
  -8   4   4   19.80    7.10
 -10   0   1   -0.05    6.55
   8   4  -4    9.41   13.03
   8  -4  -4   17.95    7.10
  -8   4   4   17.39   13.08
  10   0  -1    0.30    3.71
  -3   9   0    7.84    5.70
   3   9   0    3.21    5.59
   3  -9   0    5.29    5.79
   3   9   0    3.91    4.74
  -3  -9   0    4.86    4.80
   7  -7  -1  300.42   25.23
   7   7  -1  301.05   28.05
   7   7  -1  293.30   23.25
  -7   7   1  329.32   42.03
   9   5  -2    3.39    9.48
   9  -5  -2   31.34    9.06
   9   5  -2    9.46    9.77
  -9   5   2   37.25    9.23
   9   5  -2   16.19    4.57
   4   6   2  633.51   26.86
   4   6   2  641.20   44.04
  -4  -6  -2  660.05   45.24
  -4   6  -2  631.20   56.71
   4  -6   2  624.18   39.64
  -8  -6   1   12.55    7.06
  -8   6   1   15.62    8.23
   8   6  -1   16.77    6.24
   8   6  -1   17.59    7.92
   8  -6  -1   17.86    8.56
  -3   7  -2  662.21   40.18
   3  -7   2  601.69   56.65
   3   7   2  590.97   63.15
  -3  -7  -2  576.32   40.26
  -3  -7  -2  570.04   28.44
   3   7   2  595.65   26.56
  -7   5   4  950.36   54.07
  -7   5   4  998.73   61.32
   7   5  -4  924.56   58.94
   7  -5  -4  893.26   50.78
   7  -5  -4 1016.09   60.48
  -5  -7  -1  328.75   36.96
   5  -7   1  314.27   40.44
   5   7   1  319.15   39.63
  -5   7  -1  319.47   26.10
   5   7   1  321.07   17.98
  -9   3   4  289.24   37.41
   9   3  -4  203.39   12.93
   9   3  -4  220.02   25.36
   8   0   1    0.94    6.11
   9  -3  -4  284.15   23.46
  -8   0  -1   -1.78    3.40
  -9   3   4  308.56   19.02
   6   0  -5    5.22    4.03
   6   0  -5    5.73    6.92
   6   0  -5   15.84    7.86
  -4  -2  -3   14.03    4.10
  -4  -2  -3   10.58    7.54
  -4   2  -3   18.56    7.80
   4  -2   3   16.13    7.16
   4   2   3    7.96    3.46
   5  -1  -5  392.75   28.42
   5   1  -5  420.66   32.31
   5  -1  -5  480.15   32.96
   5   1  -5  329.82   21.86
   5  -1  -5  352.02   23.83
   6   6   1    0.08    4.26
   6  -6   1    4.19    4.48
  -6   6  -1    5.50    8.04
  -6  -6  -1    1.95    4.29
   6   6   1    2.39    4.89
   6   6   1    0.82    3.00
   4   0  -5    5.77    9.33
   4   0  -5    9.63    3.41
   6  -8  -1   71.25   21.91
  -6  -8   1   95.49   24.07
   6   8  -1   81.63   15.95
   6   8  -1   80.30   11.44
  -6   8   1   64.70   13.80
  10   2  -1   84.91   13.82
  10  -2  -1   53.80   23.37
 -10   2   1   57.82   13.82
 -10  -2   1   77.53   11.33
 -10  -2   1   84.11   23.65
   0   4   4   -2.34    3.80
   0  -4  -4    1.56    3.71
  -8   6   3  305.18   36.40
   8   6  -3  314.59   25.90
   8  -6  -3  282.03   24.75
   0   4  -4    0.17    3.87
  -8   6   3  267.63   24.17
   0  -4   4    0.24    3.99
   5  -5   2    5.11    8.77
   5   5   2    5.23    4.69
   5   5   2    5.95    4.21
  -5  -5  -2    4.98   10.80
  -5   5  -2    5.12    8.97
   5   5   2    5.21    6.14
   9   5  -3 1083.38   41.67
   9  -5  -3  955.62   62.22
   9   5  -3  947.36   57.04
  -9   5   3  958.99   54.82
  -9   5   3  926.21   60.12
  10   0  -4 1318.13   81.45
 -10   0   4 1348.78   63.00
   4   6  -4  856.92   74.18
  -4   6   4  917.25   61.28
   4  -6  -4  882.32   57.57
   6  -8  -2  603.00   54.15
   6   8  -2  629.18   57.64
  -6   8   2  644.96   41.00
  -4  -6   4  838.51   56.30
  -6  -8   2  577.43   37.33
   4  -6  -4  918.61   49.73
  -4   6   4  880.63   42.68
   1  -5  -4  778.77   53.61
  -1  -5   4  835.71   66.86
   1  -5  -4  759.92   27.65
  -1   5   4  786.61   54.13
   1   5  -4  800.60   46.77
   4   8   1   84.87   22.57
  -4   8  -1  114.47   13.78
  -4  -8  -1   76.70   19.94
  -4  -8  -1   69.19    8.02
   4   8   1   70.85    8.36
   4  -8   1  110.08   13.85
   7  -1  -5  158.55   12.60
   7   1  -5  132.19   11.23
   7  -1  -5  158.48   18.44
   7   1  -5  143.84   24.48
   7   1  -5  183.97   26.19
   8  -2   1   45.13   14.14
   3  -9  -2    0.77    4.13
  -8   2  -1   44.44    8.32
   8   2   1   22.82   12.62
  -3   9   2    4.89    7.56
  -3  -9   2    6.95    5.61
  -8  -2  -1   19.16    7.79
  -3   9   2   -3.36   11.21
  -8  -2  -1   30.83    7.12
   3   9  -2    7.52    5.41
   6  -2  -5   56.93    8.65
   6   2  -5   48.00    7.10
  -6   2   5   61.13   10.35
   6   2  -5   61.99    9.18
   6  -2  -5   76.06   12.03
  -9   3   0   19.59    7.88
   9   3   0   12.73    6.94
   9  -3   0   19.00   14.10
  -9  -3   0   14.59    5.19
  -1   9   2    0.65    3.03
   9  -5  -1 1694.54  128.36
  -2  -8  -2  656.60   44.84
  -1   9   2    1.92    9.07
   9   5  -1 1624.47   96.73
   2   8   2  677.51   70.39
  -9   5   1 1604.02  121.81
  -9  -5   1 1642.39   78.21
  -2  -8  -2  708.29   43.44
   2  -8   2  673.31   43.04
   2   8   2  659.09   31.29
  -1  -9   2    3.00    4.61
  -2   8  -2  689.11   43.38
   1   9  -2    0.00    7.91
   1  -9  -2    3.17    5.47
  -1   3  -4  172.82   13.24
  -1  -3  -4  207.76   22.22
   1  -3   4  173.34   13.85
   4  -2  -5  201.02   10.67
   4   2  -5  213.21   21.86
   4  -2  -5  215.89   10.54
   4   8  -3   30.00   14.23
   4  -8  -3   16.00    9.13
  -4  -8   3   24.30    9.19
   4  -2  -5  190.94   19.27
  -4   8   3   16.88    5.63
  -4   8   3   14.50    9.25
  -7  -7   3   75.56   16.64
   7   7  -3   91.08   13.94
  -7   7   3   93.29   23.31
   7  -7  -3  101.62   12.57
  -7   7   3   87.38   12.17
 -10   4   2   45.11   17.95
 -10  -4   2   22.23    5.12
  10   4  -2   27.97    9.99
  10  -4  -2   42.76   10.49
  -2  -6  -3  271.88   44.95
   2   6   3  282.10   44.22
   2   6   3  292.66   15.89
  -2   6  -3  343.05   36.67
   2  -6   3  359.88   35.94
   6   6  -4  312.80   28.64
  -6   6   4  425.94   33.08
  -6   6   4  406.20   35.74
   6  -6  -4  445.26   49.75
   6  -6  -4  451.32   36.07
  -6  -6   4  458.25   45.00
  -2   8   3   12.82    9.56
   2  -8  -3   21.39    8.34
  -2   8   3   12.36    4.35
   2  -8  -3   17.27    4.25
  -2  -8   3   22.35   13.89
   2   8  -3   18.83    7.74
   3  -1  -5   94.06    9.38
   3   1  -5   82.77   11.91
   3  -1  -5   90.87   22.72
   3  -1  -5   92.87   10.91
 -10   2   4  700.37   47.25
 -10   2   4  756.65   47.24
  10  -2  -4  672.31   46.20
  10   2  -4  676.47   47.97
   7  -5   1 1318.46   96.36
   7   5   1 1265.75   65.58
  -7  -5  -1 1368.09   76.57
  -7   5  -1 1363.23   98.39
  -3   5  -3 1327.50   86.76
   3   5   3 1175.57   75.59
   3   5   3 1020.48   44.69
  -3  -5  -3 1135.81  100.12
   3   5   3 1134.53   44.91
   3  -5   3 1312.89   70.23
  10  -4  -3    4.38    8.36
 -10   4   3   -0.46    4.95
  10   4  -3    4.35    8.87
   0  10   0 9051.77  721.87
   0 -10   0 8942.51  689.00
   8   0  -5   -1.11    3.72
   8   0  -5   -1.99    3.94
  -2   6   4  282.02   26.54
  -2  -6   4  207.96   35.35
  -2   6   4  297.35   16.93
   2  -6  -4  265.57   13.47
   2  -6  -4  273.49   26.66
   2   6  -4  193.50   33.72
 -11   1   3  332.78   44.50
  11  -1  -3  320.88   28.29
  11   1  -3  251.33   26.70
 -11  -1   3  255.84   27.26
   1  -7   3  113.48   13.79
  -1  -7  -3  108.04    9.17
  -1   7  -3  114.62   13.57
   1   7   3  101.84   16.84
  -2   0  -4 1587.86   80.92
   1   7   3  107.22    9.31
  -1  -7  -3   96.36   26.90
   2   0   4 1677.57   85.50
  -5   3   5  372.82   28.85
   5  -3  -5  392.96   18.48
   5   3  -5  506.07   39.93
   5  -3  -5  391.99   28.19
 -11   1   2  278.52   41.53
  11   1  -2  276.40   43.58
  11  -1  -2  298.23   27.35
 -11  -1   2  273.84   25.60
   5   9  -1   45.40   13.94
  -5   9   1   10.88   15.89
  -5  -9   1   48.46   15.50
   5  -9  -1   11.46    8.80
   5   9  -1   53.41   12.36
   7   7   0   -2.77    4.49
  -6  -4  -2    2.03    9.88
   7   7   0    1.00    2.73
   6   4   2    5.47    4.66
   7  -7   0    1.81    3.54
  -6   4  -2    2.95    8.00
   6  -4   2    4.61    4.41
  -7  -7   0   -2.67    4.36
  -7   7   0    4.90    6.66
  -3  -9  -1    3.50    7.78
   3  -9   1   45.07   14.34
   3   9   1   11.03    9.02
  -3   9  -1   45.89    8.21
   3   9   1    5.21   14.01
  -3  -9  -1   10.76    5.72
  -6  -8   0 1093.56   59.37
   6  -8   0 1094.54   86.43
   6   8   0 1048.47   57.03
  -6   8   0 1138.34   67.87
   6   8   0 1061.04   76.84
   2   0  -5   -0.49    1.33
   2   0  -5   -1.13    6.67
   8   2  -5  310.10   26.27
  -8   2   5  290.75   31.20
   8  -2  -5  309.54   31.93
   8   2  -5  339.53   33.95
   8   2  -5  317.45   23.43
   8  -2  -5  294.60   27.61
   2 -10   0 2651.34  190.48
  -7   3   5  190.96   15.17
  -7   3   5  156.03   26.56
   2  10   0 2694.28  158.00
   7   3  -5  200.07   18.20
   7  -3  -5  183.89   13.35
   2  10   0 2772.05  199.41
   7  -3  -5  165.72   24.47
  -2 -10   0 2691.01  160.77
  -2  10   0 2755.21  165.75
  -2  10   1    1.06    4.28
   2 -10  -1   -0.60    7.70
  -2  10   1    1.53    5.77
   2  10  -1    6.87    4.59
  -2 -10   1    2.03    4.83
   5  -9  -2   -1.64    5.92
  -5  -9   2    3.47    4.15
   5   9  -2    2.43    6.59
  -5   9   2   -3.12    6.52
  -5   9   2    0.26    4.63
   0 -10  -1    0.67    6.91
   0 -10   1    2.70    4.90
   0  10   1    0.64    6.50
   0  10   1    0.20    9.16
   0  10  -1    5.16    4.68
  -4   4  -3   -0.63    6.04
  -4  -4  -3    6.77    5.17
   4  -4   3    4.12    5.77
   4   4   3    2.72    1.54
   4   4   3    1.22    1.43
  -2   2  -4  827.17   48.33
  -2  -2  -4  858.89   75.31
   2   2   4  709.52   24.86
   2  -2   4  800.26   38.37
  -8  -6   0  438.74   25.05
   8  -6   0  434.57   47.35
  -8   6   0  438.47   31.67
   8   6   0  401.54   26.74
   8   6   0  425.69   24.97
   8   6   0  366.90   22.55
  -6  -8   3   81.27   24.72
   7   1   2  137.96   16.72
  -7   1  -2  138.40   12.04
   7  -1   2  142.94   12.23
  -6   8   3   97.75   15.76
  -6   8   3   95.00   11.49
   6  -8  -3   95.37   11.16
  -7  -1  -2  143.38   10.70
   6   8  -3   90.98   14.11
   1   9   2    2.57    2.83
  -1   9  -2    4.88    5.03
   1  -9   2    4.52    9.20
  -1  -9  -2    4.02    3.11
   1   9   2    1.62    6.10
  -1  -9  -2    4.30    5.68
  10   4  -1 1485.46   88.84
 -10  -4   1 1557.45   84.77
 -10   4   1 1550.94  117.76
  10  -4  -1 1518.82   91.54
   5  -1   3  190.73   19.69
   5   1   3  260.39   16.44
  -5  -1  -3  268.01   17.06
  -5   1  -3  182.44   12.69
   3  -3  -5  241.64   14.45
   3   3  -5  180.92   24.07
   3  -3  -5  216.97   22.51
   3  -3  -5  235.60   13.43
  -3  -3   5  208.21   26.89
   2   2  -5  358.49   18.98
   2  -2  -5  342.37   16.41
  -2  -2   5  359.19   21.51
   2  -2  -5  306.90   28.50
   9  -1  -5  156.14   16.32
  -9   1   5  140.27   17.94
   9   1  -5  226.03   19.02
   9  -1  -5  151.90   11.11
   9   1  -5  198.48   15.37
   0   8   3   63.60    9.40
   0  -8   3   63.77   11.54
   0  -8  -3   80.97   23.28
   0   8   3   67.94   14.17
   5  -9   0   11.91    6.18
  -5   9   0    5.52   11.47
   5   9   0    4.20    8.02
   0   8  -3   64.27   11.28
  -5  -9   0    8.39    7.86
   5   9   0    7.70    5.60
   0  -8  -3   64.43    8.93
 -10   0   0  810.33   65.13
  10   0   0  790.22   46.79
  -5   7   4    9.14   15.22
   5  -7  -4    8.49    4.76
   9  -5  -4  516.87   33.78
  -9   5   4  539.37   33.52
  -5  -7   4   53.56   14.77
  -5   7   4   11.18    8.88
  -9   5   4  504.24   34.01
   5  -7  -4   12.98    8.29
   5   7  -4   47.76    8.07
   9   5  -4  538.83   37.34
  11   3  -3  419.41   51.11
 -11   3   3  385.20   31.36
  11  -3  -3  372.60   48.71
  -6   4   5   50.11   10.26
   6  -4  -5   48.12    9.51
  -6   4   5   50.72    6.67
   8  -4   1 1221.54   70.60
   8   4   1 1329.68   68.36
  -8  -4  -1 1327.46   90.59
  -8   4  -1 1208.89   68.58
   6   4  -5   36.37    9.38
   6  -4  -5   45.46   17.73
  11  -3  -2   52.45   21.43
 -11   3   2   49.63   12.90
 -11  -3   2   56.44    5.65
  11   3  -2   56.22   12.23
 -11   1   4   64.16   13.33
 -11   1   4   63.87    8.19
  11  -1  -4   65.71   14.05
  11   1  -4   67.26   13.15
   3  -7  -4   55.39    8.92
   3   7  -4  137.23   20.42
  -3  -7   4  131.45   12.54
  -3   7   4   33.00   24.71
  -3   7   4   51.17    5.99
   3  -7  -4   51.52   13.53
  -4  -4   5   37.35    8.65
   4   4  -5   42.96    9.37
   4  -4  -5   74.77   21.12
   4  -4  -5   87.16    7.20
  -4   4   5   76.99   21.38
   8  -6  -4  209.82   17.33
   8   6  -4  138.30   19.74
  -8   6   4  201.71   17.59
  -8   6   4  203.32   30.16
 -10   4   4  193.39   14.43
  10   4  -4  144.09   21.18
 -10   4   4  175.90   30.28
  10   4  -4  162.72   22.45
  10  -4  -4  170.29   18.00
 -11  -1   1   46.47   11.92
  11   1  -1   56.97   12.36
  11  -1  -1   96.67   20.75
 -10   2   0  758.48   45.28
 -10  -2   0  695.89   40.88
  10   2   0  709.01   42.96
  10  -2   0  751.10   64.80
 -10  -2   0  649.28   34.83
  -9   5   0   31.46   10.02
  -9  -5   0   57.50   11.99
   9  -5   0   28.10   10.47
   9   5   0   46.07    8.53
   4 -10  -1  102.38   14.04
  -4 -10   1  130.14   15.42
   4  10  -1  122.41   22.88
   4  10  -1  125.83   13.99
   1  -1  -5   59.97   23.29
  -1  -1   5   90.57    7.43
   1   1  -5   86.77    9.63
  -4  10   1  105.86   14.28
  -1  -5  -4  153.22   21.12
   1  -5   4  185.33   15.34
   1   5   4  168.76   36.65
  -1   5  -4  172.88   22.80
   2  10   1   74.45    9.26
  -2  10  -1   91.05   22.60
   2 -10   1  108.12   13.80
   2  10   1   79.86   13.70
  -2 -10  -1   72.64    9.77
  -7  -3  -2   21.61    4.51
  -7  -3  -2   12.63    7.80
   7   3   2   18.72    7.11
  -7   3  -2   21.84    6.12
   7  -3   2   24.02   10.66
  -3  -9   3  976.65   80.38
  -3   9   3  908.96   89.29
   3  -9  -3  856.14   44.35
  -3   9   3  906.58   59.29
   3   9  -3  985.99   58.95
   9   1   1  122.93   16.56
  -9   1  -1   60.73   10.73
   0  -6  -4   80.66   14.59
   0  -6   4   39.15   10.38
  -9  -1  -1  115.16   16.97
   9  -1   1   53.13   10.29
   0   6  -4   33.73    9.97
   0   6   4   83.58   14.42
   0   6   4   74.01    3.79
  -5   3  -3  522.45   28.46
   5  -3   3  496.22   27.40
   5   3   3  451.76   21.99
  -5  -3  -3  468.53   35.30
  -2  10   2   16.44   16.26
   2  10  -2   27.53    7.76
  -2 -10   2   22.78    8.28
   2 -10  -2   14.37   10.37
  -2  10   2   13.36    5.84
   9  -7  -2   21.02    8.30
  -9   7   2   21.73    7.99
   9   7  -2   23.45   13.14
   9   7  -2   13.56    6.04
  -9   3   5 1475.02   81.46
   9   3  -5 1378.09   80.95
   9  -3  -5 1533.15   94.38
   9   3  -5 1498.61   77.59
   9  -3  -5 1519.10  104.29
  -9   3   5 1523.33   85.58
   8  -4  -5   33.75    7.75
   8  -4  -5   41.31    6.83
  -8   4   5   32.73   13.09
   8   4  -5   39.47    9.57
  -8   4   5   34.81   14.66
  10   0  -5   23.57    6.11
  10   0  -5   17.47    8.09
  -7   7   4  636.22   50.47
   7  -7  -4  656.39   37.17
   7   7  -4  631.78   42.60
  -8   8   2  779.62   68.18
  -7   7   4  668.05   46.85
   8  -8  -2  790.30   49.15
   8   8  -2  754.07   65.37
  -7  -7   4  754.29   53.68
   8   8  -2  761.73   45.32
  -3  -1  -4    0.92    2.77
  -3  -1  -4   -2.37    5.04
   3  -1   4    0.41    3.27
  -3   1  -4    3.51    3.26
   3   1   4    2.42    2.01
   2  -4   4  179.02   22.21
  -2  -4  -4  198.00   22.32
  -2   4  -4  182.41   21.93
  -5   5   5 1545.40  101.82
  -5  -5   5 1912.86  105.14
   5  -5  -5 1595.72  131.58
   5   5  -5 2299.92  146.31
   5  -5  -5 1658.14   89.31
  -5   5   5 1620.00   83.61
   4  10   0   44.47    9.72
  -4  10   0   49.00   10.55
   4 -10   0   48.83   18.63
  -4 -10   0   49.69   16.18
   4  10   0   44.93   14.02
  12   0  -3    2.02    5.98
 -11   3   4    2.15    7.41
  11   3  -4   -1.04    4.59
 -12   0   3    3.86    5.60
 -11   3   4    1.13    4.00
  11  -3  -4    3.54    7.73
  -5   9   3   20.52    8.05
   5  -9  -3   10.28    5.00
  -5  -9   3   14.28    7.75
   5   9  -3   13.24    7.16
  -5   9   3   11.79    5.39
 -10   6   2  833.15   74.89
  10   6  -2  898.77   44.57
  10   6  -2  764.40   53.64
  10   6  -2 1110.17   87.11
  10  -6  -2  892.59   80.52
   5  -7   2    3.31    4.31
   4 -10  -2  223.56   30.67
  -5  -7  -2   -6.30    7.97
   5   7   2    2.45    1.97
  -5   7  -2    0.50    7.53
   5   7   2    3.12    4.84
  -4 -10   2  332.43   38.51
  -4  10   2  249.20   20.29
   4  10  -2  345.69   37.03
  -4  10   2  283.87   40.95
   9   7  -3  337.20   19.17
  -9   7   3  291.71   37.73
  -9   7   3  270.98   23.35
   9   7  -3  321.38   25.70
   9  -7  -3  308.03   25.14
  -1  -7   4  561.42   37.03
  -1   9   3   -1.58    7.80
   4   8   2  753.08   41.29
  -1  -9   3    1.55    3.94
  -4  -8  -2  691.42   62.51
   1  -9  -3    1.23    4.12
  -1   9   3   -0.52    3.45
   1  -9  -3    1.08    2.09
   1   9  -3    0.46    3.78
   1  -7  -4  518.50   58.59
   4  -8   2  702.98   45.48
   1  -7  -4  540.27   24.99
   1   7  -4  483.25   48.35
  -4   8  -2  724.94   45.09
  -1   7   4  499.96   40.01
  -1   7   4  461.28   22.50
   4   8   2  718.75   48.70
 -10   6   3    0.60    5.42
  10  -6  -3    4.01    9.39
   0  10  -2  404.88   26.95
   0  10   2  315.32   28.85
   0 -10   2  399.51   27.69
  10   6  -3    1.63    4.61
   0  10   2  288.78   45.45
   0 -10  -2  293.28   19.41
  10   6  -3    3.83    2.13
  11   3  -1  601.99   54.58
  11  -3  -1  393.09   35.58
 -11   3   1  409.12   35.44
 -11  -3   1  656.02   28.07
   8  -8  -1   17.48    7.91
   2  -4  -5    9.36    7.49
   2   4  -5   10.84    4.74
  -2   4   5   10.90    7.97
  -8   8   1   14.98   14.81
   8   8  -1   21.62    8.93
   2  -4  -5    9.52    1.88
   8   8  -1   18.52    6.71
  -2  -4   5   17.01    5.37
   2  -4  -5   10.53    2.47
  10  -2  -5  253.15   22.68
 -10   2   5  243.85   34.07
 -10   2   5  206.94   22.32
  10  -2  -5  263.91   22.30
  10   2  -5  263.81   37.13
  10   2  -5  249.87   14.94
   7   5  -5 1275.03   77.48
   7  -5  -5 1322.32   66.43
   7  -5  -5 1324.11  101.26
  -7   5   5 1267.93   79.43
  -7   5   5 1345.13   84.23
 -12   0   2  335.76   28.73
  12   0  -2  345.99   29.66
   9   7  -1  488.41   31.66
   9  -7  -1  534.27   37.26
  -9   7   1  524.56   36.25
  -9  -7   1  538.34   34.37
   9   7  -1  527.12   27.27
  -1  -3   5 1200.99   77.19
   1  -3  -5 1172.48   74.40
   1   3  -5 1001.90   66.74
   7  -9  -2   63.48   11.26
 -12   2   3  283.92   40.45
   7   9  -2   64.91   18.91
  -7  -9   2   84.00   24.05
  12  -2  -3  277.27   42.58
  12   2  -3  241.46   41.11
  -7   9   2   60.61   11.59
   7   9  -2   69.47    7.68
   6   8   1    7.38    6.50
  -6  -8  -1    7.84    5.12
   6   8   1    6.22    6.13
   6  -8   1   23.31   11.16
  -6   8  -1   16.66   11.21
   1 -11   0   -2.24    3.38
  -1 -11   0    1.64    3.06
  -1  11   0    1.28    3.12
   1  11   0   -0.21    2.88
   1  11   0    0.84    3.74
   6   6   2  777.02   34.77
  -6  -6  -2  770.27   64.63
   6   6   2  777.57   35.48
  -6   6  -2  754.76   45.20
   6   6   2  801.48   52.07
   6  -6   2  723.09   59.93
  -8   8   3   84.11   23.14
   8  -8  -3   75.24   20.32
   9   3   1  435.25   40.21
  -9  -3  -1  437.07   27.64
   8   8  -3  100.73   12.94
  -8   8   3   67.09   11.53
  -9  -3  -1  392.20   40.64
   9  -3   1  690.47   50.35
  -9   3  -1  626.16   47.47
   0   0  -5    9.48    3.19
   0   0  -5   10.56    6.77
   0   0   5    6.82    2.37
  -3  -5   5  829.79   51.52
   3  -5  -5  800.26   32.99
  -3   5   5  919.44   82.31
   3   5  -5  910.58   66.40
   3  -5  -5  812.31   56.44
  -7   9   1   52.68   12.58
   7  -9  -1   43.40   11.45
   7   9  -1   70.53    8.72
   7   9  -1   66.82    9.49
  -4   8   4 1204.42   56.87
   4  -8  -4 1189.39   64.95
   4   8  -4  860.67   60.64
  -4  -8   4  940.57   68.19
   4  -8  -4 1232.45   73.23
  -4   8   4 1240.17   76.38
   7   7   1  566.45   51.30
  -7  -7  -1  561.80   33.72
  -7   7  -1  596.69   38.25
   7   7   1  586.06   38.55
   7  -7   1  565.61   36.39
   7   7   1  502.08   27.82
  -3  -7  -3  300.73   28.06
  -3   7  -3  390.05   25.31
   3  -7   3  359.08   24.73
   3   7   3  309.87   15.72
   3   7   3  315.98   29.02
  -3   9  -2   86.48   22.19
   3   9   2   78.52   14.20
  -3  -9  -2   75.80   12.94
  -3  -9  -2   73.48   12.14
   3   9   2   81.88    7.09
   3  -9   2   92.35   21.85
 -12   0   4 1108.22   51.64
 -12   0   4 1188.38   75.12
  10  -4   0   66.48   12.11
 -10  -4   0   67.57    8.44
  10   4   0   62.91   10.24
  12   0  -4 1169.01   75.07
 -10   4   0   72.32   21.24
  11  -5  -3  672.12   46.86
  -6   0  -3   -1.33    2.98
   5  -9   1  101.27   13.01
  11   5  -3  625.62   68.09
  -5  -9  -1   64.79    9.20
  -5   9  -1  114.70   13.31
   5   9   1   72.73   12.53
 -11   5   3  682.44   47.58
   6   0   3    1.97    2.93
   5   9   1   67.49    7.84
  -5  -9  -1   67.34   10.61
  12   2  -2  170.27   19.52
 -12  -2   2  156.25   10.47
 -12  -2   2  164.82   19.68
  12  -2  -2  175.88   31.24
 -12   2   2  175.62   32.29
   3  -3   4    1.76    5.23
  -1  11   1 1152.73   96.77
  -1 -11   1 1302.86   74.38
  -1  11   1 1031.59   59.67
   1 -11  -1 1065.16   63.71
  -3  -3  -4    5.75   10.83
   1  11  -1 1287.62   92.53
  -3   3  -4    4.41    2.99
   4   6   3    4.85    9.57
   4   6   3    2.76    1.86
   4  -6   3   -5.16    6.74
  -4   6  -3   -1.30    6.80
  -4  -6  -3    4.57    8.63
   4   6   3    2.54    1.92
  11  -5  -2  225.63   23.42
 -11   5   2  222.29   23.97
 -11  -5   2  241.42   12.90
  11   5  -2  251.81   37.37
  -8   0  -2  229.14   23.57
   8   0   2  230.32   23.03
   2   8   3   82.15    8.63
  -2   8  -3  120.75   21.25
   2   8   3   84.34   15.66
   2  -8   3  114.97   13.09
  -2  -8  -3   74.14   14.17
  -6  -8   4  211.86   21.85
 -10  -6   1  859.60   39.52
 -10   6   1  903.84   74.93
  -6   8   4  218.12   23.58
  10   6  -1  823.41   53.50
   6  -8  -4  217.36   22.88
   6   8  -4  194.91   20.13
  10   6  -1  857.09   53.03
  10  -6  -1 1004.64   80.28
  -6   8   4  216.29   15.30
   0   2  -5  159.20   10.02
   0  -2  -5  144.77   31.24
   0  -2   5  164.79   11.48
   2  -8  -4  121.78    7.51
  -2  -8   4  163.50   16.46
   2   8  -4  152.34   25.21
   2  -8  -4  133.30   29.88
  -2   8   4  127.52   30.63
  -2   8   4  118.97    7.91
  12   2  -4  547.95   63.18
 -12   2   4  708.80   38.77
 -12   2   4  670.35   66.44
  12  -2  -4  665.98   67.74
   6   2   3  158.69    8.45
  -6  -2  -3  177.47   29.25
  11  -1  -5    2.25    5.64
 -11   1   5    1.97    4.11
  11   1  -5   13.05   10.43
 -11   1   5   -0.76    5.80
   6  -2   3  103.87   17.51
  11   1  -5    7.79    3.05
  -6  -2  -3  163.86    9.07
  -6   6   5    5.85    4.76
   8  -6   1  787.47   49.86
   6   6  -5   -0.98    4.17
  -8   6  -1  849.31   72.64
   8   6   1  860.48   57.83
  -6  -6   5    1.84    6.65
  -6   6   5    1.88    4.48
   8   6   1 1262.31   63.39
   6  -6  -5    1.37    2.27
  -8  -6  -1  852.19   48.70
   6  -6  -5    1.26    7.99
  -3 -11   1  410.49   28.68
   3  11  -1  399.96   26.49
   3 -11  -1  326.41   26.50
  -3  11   1  349.72   25.38
   1  11   1  334.19   44.72
  -1 -11  -1  327.71   23.21
   1 -11   1  414.79   43.84
   1  11   1  312.62   31.19
  -1  11  -1  387.00   41.33
  -8   2  -2  119.87   19.10
   8   2   2  146.45   16.38
  -8  -2  -2  126.37   14.77
   8  -2   2  121.87   12.19
  -8  -2  -2  150.96   17.12
   7   5   2  263.00   20.44
  -7  -5  -2  257.37   22.04
   7  -5   2  244.90   19.53
  -7   5  -2  258.28   19.85
   4   6  -5    4.01    7.20
  -4   6   5    1.40    3.46
  -4   6   5   -3.42    5.22
  -4  -6   5    9.92    7.66
   4  -6  -5   -0.84    9.05
   4  -6  -5    3.41    2.52
  -7   9   3    6.61    9.92
   7  -9  -3    6.50    9.84
  -7   9   3    4.08    7.03
   7   9  -3   15.60    6.63
  -7  -9   3   15.65    6.40
   6  10  -1    2.60    3.65
  -6  10   1    5.72    4.47
  -6 -10   1    2.83    6.50
   6  10  -1   -1.73    3.33
   6 -10  -1    3.10    4.43
  -5  -5  -3  776.44   51.02
   5   5   3  759.39   37.93
  -5   5  -3  831.92   58.55
   5   5   3  671.17   30.89
   5  -5   3  786.06   44.74
   3  11   0    7.46    7.88
  -3 -11   0    1.78    8.48
   3  11   0    3.64    5.60
  -3  11   0    5.53    5.46
   3 -11   0    8.47    5.78
  10   6  -4   -0.80    3.66
  10  -6  -4   -3.22    5.94
 -10   6   4    0.65    3.28
 -10   6   4    0.61    5.11
   6 -10  -2  788.76   47.33
   6  10  -2  759.43   64.72
  -6 -10   2  825.84   53.75
  -6  10   2  898.37   52.83
  -4 -10  -1   17.23    8.06
   4  10   1    9.99    6.92
  -4  10  -1    8.81    6.61
  -4 -10  -1    3.21    6.38
   4 -10   1   10.34    6.89
   4  10   1   12.10    4.23
   9  -5  -5 1179.67   81.73
   9   5  -5 1348.22   78.03
  -9   5   5 1126.94   85.06
  -9   5   5 1099.37   62.72
   9  -5  -5 1090.70   65.57
 -11  -1   0  304.43   38.43
  10  -4  -5    2.27    3.95
 -11   1   0  280.26   38.12
  10   4  -5    0.01    2.19
  10   4  -5    2.00    4.10
 -10   4   5    4.55    3.38
 -10   4   5    2.76    4.02
  11  -1   0  292.49   38.43
  11   1   0  279.71   24.21
  -4   0  -4  947.49   46.27
   4   0   4  848.64   46.01
   9  -7  -4    3.93    5.01
   9   7  -4    2.12    5.69
  -9   7   4    4.88    4.82
  -9   7   4    5.94    5.17
   6   0  -6  164.83   13.55
   6   0  -6  168.21   12.03
   6   0  -6  160.26   11.63
  -1   9  -3    1.74    3.73
   1   9   3   -0.55    2.98
   1  -9   3   -1.41    3.87
  -1  -9  -3   -4.81    4.32
   1   9   3   -3.69    8.29
  -1  -9  -3   -0.63    2.92
  -2 -10  -2  863.29   55.82
   2  10   2  806.58   39.28
   2  10   2  823.28   75.19
  -2 -10  -2  795.70   40.30
  -2  10  -2  800.58   70.48
   2 -10   2  782.80   51.28
  -8   8   0  132.79   16.82
   8   8   0  145.38   12.58
   8   8   0  133.03   21.54
  -8  -8   0  140.83   11.75
   8  -8   0  130.40   16.51
  12   0  -1    2.76    6.98
 -12   0   1    0.04    4.12
  11   5  -4   10.42    8.09
  12   4  -3   16.68   16.29
  11   5  -4   14.46   14.14
  11  -5  -4    7.58    6.75
 -11   5   4   10.35   11.50
 -12   4   3   22.78    9.30
  12  -4  -3   20.45    9.24
 -11   5   4    7.95    8.44
   4 -10  -3   49.80   13.83
  -4  10   3   47.18   23.70
  -4 -10   3   89.76   21.98
  -4  10   3   58.32    8.87
   4  10  -3   81.50   12.22
   7  -1  -6   -2.74    2.95
   7  -9   0    8.07   10.90
  -7  -9   0    7.60    4.70
  -7   9   0    9.80   11.15
   7   9   0    9.88    5.15
   7   1  -6    4.34    3.11
   7   1  -6    5.29    4.99
   7  -1  -6    0.31    4.39
   7   1  -6    4.94    4.75
   7   9   0    5.31    4.18
   7  -1  -6    1.07    5.21
   2 -10  -3   68.10   13.90
  -2  10   3   74.26   16.51
  -2 -10   3  104.82   14.26
  -2  10   3   74.28    8.48
   2  10  -3  108.36   13.29
   5   1  -6   38.65    8.19
   5  -1  -6   15.04    7.36
   5   1  -6   34.81    6.62
   8   0  -6  254.26   26.84
   5  -1  -6   25.77    7.34
   8   0  -6  305.52   21.66
   8   0  -6  232.64   15.57
   5  -1  -6   19.31    7.06
  11   5  -1  291.25   24.62
 -11  -5   1  320.82   16.98
  11  -5  -1  366.24   29.55
 -11   5   1  364.04   28.60
  -1  -1  -5    9.58    9.18
   1  -1   5   28.46    6.38
  -8   6   5    2.13    3.09
   8  -6  -5   -2.55    4.23
   8  -6  -5    3.35    5.28
  -1   1  -5   27.54    5.72
   8   6  -5    3.50    4.24
  -8   6   5   -0.01    7.39
  10   0   1    9.85    5.30
 -10   0  -1    8.48    5.06
 -11   3   5  199.70   18.19
 -11   3   5  199.19   20.18
  11  -3  -5  185.99   18.32
  11   3  -5  153.85    8.40
  11   3  -5  158.09   19.81
  -4   2  -4  469.45   24.55
   4  -2   4  492.14   26.20
  -4  -2  -4  583.89   39.62
  -4  -2  -4  581.25   23.95
   4   2   4  503.93   21.30
  -3  11   2  109.16   29.44
 -12   4   2    0.15    4.63
  12  -4  -2   -2.99    4.54
  12   4  -2   -1.58    7.17
  -3 -11   2  103.26   15.04
   3 -11  -2   98.71   19.68
 -12  -4   2    1.81    2.01
  -3  11   2  103.90   11.82
   3  11  -2   95.00   13.79
   9   7   0   15.81   11.33
   9   7   0   16.38    5.72
   6  -2  -6  159.28   18.07
   6  -2  -6  109.37   14.44
   6   2  -6  220.87   21.27
  -9  -7   0   12.32    5.30
   6  -2  -6  140.07   15.52
   9  -7   0   41.44    8.39
   9   7   0   12.89   10.03
  -9   7   0   53.44   14.81
   6   2  -6  209.63   13.67
  -1  -5   5  694.68   52.50
  -1 -11   2  118.19   16.08
  -2   6  -4    4.18    4.20
  -2  -6  -4    3.97   10.54
   1  11  -2  113.67   15.37
   2   6   4    0.46   11.89
   1  -5  -5  497.20   63.47
   1   5  -5  597.23   34.38
  -1  11   2  124.73   17.88
   1 -11  -2  139.00   19.94
   2  -6   4    5.65    4.24
  -1   5   5  529.79   45.56
  -1  11   2  128.45   11.64
  12   2  -1  186.49   33.77
  12  -2  -1  266.43   21.67
 -12   2   1  269.93   34.79
 -12  -2   1  186.61   32.71
 -12  -2   1  172.52   11.14
   1   7   4   18.69    8.98
  -1   7  -4   12.76   10.48
   1  -7   4   14.33    6.47
  -1  -7  -4   20.19    8.87
   1   7   4   15.77    2.25
   8  -8  -4  409.94   26.69
  -8   8   4  397.94   26.41
  -8   8   4  397.55   47.50
  -9  -5  -1  304.85   20.90
  -9   5  -1  251.31   21.46
   9  -5   1  237.26   33.74
   8   8  -4  371.48   29.13
   9   5   1  286.42   26.57
   0  -4   5    2.73    6.03
   0   4  -5    5.16    5.42
   0  -4  -5    2.61    6.18
   4   0  -6  260.21   21.38
   4   0  -6  273.11   14.57
  13  -1  -3   40.12   19.85
 -13  -1   3   31.32   11.09
  13   1  -3   30.39   11.24
 -13   1   3   42.97   18.92
  -6  10   0  199.51   20.73
  -6 -10   0  247.04   31.72
   6  10   0  197.56   23.67
   6  10   0  216.11   19.82
   6 -10   0  198.52   20.22
   8  -2  -6  192.96   15.49
   8  -2  -6  194.02   13.83
   8   2  -6  186.57   16.87
   8   2  -6  200.58   13.05
   8   2  -6  218.46   27.14
   2  -6  -5    0.98    1.05
   2   6  -5    0.72    5.52
  -2  -6   5    1.07    3.43
  -2   6   5    1.20    4.88
   2  -6  -5   -0.10    4.85
  11  -3   0   16.87   13.24
 -10  -2  -1  277.44   27.61
 -11  -3   0    4.89    6.90
  11   3   0   15.75   11.97
 -10  -2  -1  263.41   18.06
 -11   3   0   16.36    7.31
 -10   2  -1  167.66   17.35
 -11  -3   0   15.93    4.74
  10  -2   1  174.00   29.87
  10   2   1  289.03   27.36
  12   4  -4  209.76   32.45
 -12   4   4  122.89   11.31
 -12   4   4  116.56   27.94
  12  -4  -4  120.49   17.31
  -6  -4  -3   19.10    9.62
   6  -4   3   49.70    6.54
  -6   4  -3   46.25   11.43
   6   4   3   17.87    5.07
   5   9  -4   11.56   11.71
  -5   9   4   12.65   14.46
   5  -9  -4   11.36    3.99
  -5   9   4    8.60    7.07
  -5  -9   4   10.45    7.36
  -3   5  -4   55.04   13.94
   3  -5   4   49.51   14.13
  -3  -5  -4   64.28   13.01
  12   0  -5    5.15    6.01
  -5  -7   5  774.02   45.90
   5  -7  -5  549.77   25.41
  -5   7   5  515.33   26.82
  -5   7   5  582.57   45.87
   5   7  -5  730.83   43.08
   5  -7  -5  605.46   63.41
   9   1  -6   -0.50    2.13
   9  -1  -6    1.50    4.95
   9   1  -6    4.95    3.78
   9   1  -6    0.30    3.42
   9  -1  -6    1.11    2.48
   5  11  -1  208.86   26.26
   5 -11  -1  195.02   19.20
  -5  11   1  193.92   19.31
   5  11  -1  202.13   17.64
  -5 -11   1  214.74   19.37
   3   9  -4    2.69    5.02
   3  -9  -4    3.44    4.21
  -3  -9   4    3.53    5.36
   3  -9  -4    4.36    5.60
  -3   9   4    1.66    6.18
  -3   9   4    4.80    4.51
  -8  -4  -2   -2.03    2.98
  -8   4  -2    0.66    2.51
   8   4   2    2.99    3.04
   8  -4   2   -0.78    2.52
  -6 -10   3   22.25   14.17
   6 -10  -3    9.80   10.08
  -6  10   3   18.09   10.36
   6  10  -3   16.45    7.39
  -6  10   3   16.25    8.87
   7   3  -6    7.13    7.61
   7  -3  -6    3.81    4.77
   7  -3  -6   11.21    5.22
  -7   3   6    0.70    5.06
   0   8  -4  317.73   23.75
   0  -8   4  327.32   25.12
   0  -8  -4  289.97   27.95
   0   8   4  271.93   28.98
   0  -8  -4  278.97   14.78
   0   8   4  286.99   15.16
  -3 -11  -1  165.99   22.34
  -3  11  -1  202.49   19.59
   3  11   1  167.52   19.77
   3  11   1  179.38   13.90
   3 -11   1  200.86   32.21
   4  -2  -6  221.57   16.08
   4   2  -6  225.67   20.56
   4  -2  -6  202.55   14.60
   4  -2  -6  198.54   20.45
  13  -1  -4   59.16   21.96
 -13   1   4   44.53    6.34
 -13   1   4   49.09   12.27
  13   1  -4   65.34   21.83
   5  -3  -6   37.76    7.20
   5   3  -6   46.66   12.42
   5  -3  -6   55.82   10.75
   5  -3  -6   49.19    4.66
   0  12   0    1.67    4.00
   0 -12   0    2.30    4.28
   0 -10  -3   32.51   16.26
  13  -1  -2   70.98   12.71
  -1   3  -5   47.87    9.91
   1  -3   5   36.41    6.61
   0  10   3   26.39   10.49
   0  10   3   27.09    4.63
  13   1  -2   43.93   21.67
 -13  -1   2   37.65   12.03
   0  10  -3   20.47    8.48
  -1  -3  -5   76.53   12.86
   0 -10   3   26.77    8.83
   0 -10  -3   25.40    4.49
 -13   1   2   61.18   12.95
  -7   7   5  767.89   53.17
   7  -7  -5  897.93   72.93
  -7   7   5  766.11   41.20
  -7  -7   5  798.37   59.29
   7  -7  -5  737.42   38.19
   7   7  -5  720.15   48.71
  10  -6   0  251.17   22.68
 -10   6   0  234.30   22.08
  10   6   0  228.17   29.24
 -10  -6   0  259.49   17.01
  -5  11   2    7.67    5.55
   5 -11  -2    7.15    9.11
  -5  11   2   14.54    7.65
  -5 -11   2   13.27   12.02
   5  11  -2    4.88    5.89
 -12   2   5    2.50    2.67
 -12   2   5    3.43    5.52
  12  -2  -5    3.69    5.86
  12   2  -5   15.45    6.20
   3  -1  -6   19.74   13.85
   3  -1  -6   17.71    2.98
   3  -1  -6   16.96    4.31
   3   1  -6   18.12    7.35
   3   1  -6   12.29    3.26
  10   8  -2 1146.99   63.10
  10  -8  -2 1104.93   92.66
  10   8  -2 1092.15   63.94
 -10   8   2 1054.88   66.79
  -1  11  -2    2.26    8.02
   1  11   2    3.66    5.57
   1  11   2    2.16    5.00
  -1 -11  -2    1.55    3.09
   1 -11   2    2.96    4.91
  -7  -1  -3   28.76    7.15
   7  -1   3   18.33    5.00
  -7   1  -3   20.92    8.51
   7   1   3   30.04    4.22
 -13   3   3  454.39   55.19
  13  -3  -3  424.42   35.12
  13   3  -3  537.95   38.95
  -3  -7   5  522.99   40.48
   3  -7  -5  536.95   25.51
  -3   7   5  590.76   30.07
   3  -7  -5  563.80   43.10
   3   7  -5  615.45   53.09
  -3   7   5  538.48   42.89
   9   9  -2   -1.20    4.03
   9  -9  -2   -3.69    4.35
   9   9  -2    4.98    3.60
  10   0  -6  361.22   40.01
  -9   9   2    3.94    4.32
  10   0  -6  378.14   20.89
  10   8  -3   24.31   12.70
 -10   8   3    2.81    7.28
  10   8  -3   23.28    4.93
  10  -8  -3    7.42    7.92
   5  11   0   23.00   10.87
   5  11   0   14.12   13.22
  -5  11   0   26.94    8.78
   5 -11   0   32.39   15.31
  -5 -11   0   16.31   12.44
   7   9  -4   29.12   13.37
  -7   9   4   13.45    8.99
  -7  -9   4   28.62    7.37
   7  -9  -4    7.29    5.50
  -7   9   4   11.29    8.47
  -2 -12   0   46.87    9.54
   2 -12   0   57.07   18.34
   2  12   0   40.24   10.43
   2  12   0   43.71    8.69
  -2  12   0   48.64   10.09
  11   7  -3   73.25   12.81
 -11   7   3   64.77   22.72
  -4  -4  -4   82.14   32.84
  11   7  -3   77.60    6.90
   4  -4   4  168.75   20.04
  -4   4  -4  186.52   13.08
  11  -7  -3   63.99   24.09
  -2 -12   1   38.72    9.35
  -2  12   1   26.98    8.11
   2  12  -1   37.69    8.53
  -2  12   1   21.61   11.30
   2 -12  -1   25.32   14.84
   6  -4  -6   17.79    7.79
   6   4  -6   12.65    6.23
  -6   4   6   17.07   12.70
   6  -4  -6   18.31    5.57
   0  12   1   27.09    7.71
   0  12  -1   36.68    9.03
   0  12   1   33.71   19.24
   0 -12   1   47.66    9.70
   0 -12  -1   33.22    7.98
   9  -3  -6   55.22    8.35
   9   3  -6   60.80   10.45
   9  -3  -6   51.30   13.87
  11  -7  -2  141.31   18.96
  11   7  -2  167.50   19.42
  11   7  -2  136.87   13.90
 -11   7   2  128.31   18.19
  -9   3   6   34.41   14.51
  11   7  -2  158.30   12.63
   9   3  -6   74.14   17.97
  12  -4  -1  484.10   34.98
 -12   4   1  472.52   52.33
 -12  -4   1  447.69   22.02
  12   4  -1  426.97   31.14
   9  -1   2    7.77    9.71
  -9  -1  -2   26.49    5.32
  -9   1  -2   14.08    9.96
   9   1   2   18.39    5.17
  -2   0  -5    3.47    2.80
   2   0   5    4.66    3.04
   6   8   2  888.80   59.57
  -6  -8  -2  842.77   54.43
   6  -8   2  933.16   73.66
  -6   8  -2  971.88   57.15
   6   8   2  850.60   41.21
  -5   9  -2   -0.10    3.20
  -5  -9  -2   -0.91    2.87
   5  -9   2   -0.69    3.23
   5   9   2    1.20    1.48
   5   9   2   -7.95    6.09
   9   9  -3  211.68   18.68
  -9   9   3  164.65   19.48
   9  -9  -3  159.12   18.08
  -9   9   3  141.86   17.26
   9   9  -3  220.16   16.79
  10   2  -6  264.33   22.36
  10   2  -6  321.57   38.83
 -10   2   6  201.92   23.74
  10  -2  -6  195.48   22.34
  10  -2  -6  221.19   29.49
  10   2  -6  227.27   12.91
  13  -3  -4    5.91    6.62
 -13   3   4    5.77    5.19
  13   3  -4    6.81    7.01
 -13   3   4    2.17   11.43
   1   9  -4   37.90    8.41
  -1   9   4   24.53    3.55
   1  -9  -4   22.55   17.72
   1  -9  -4   21.59    5.89
  -1   9   4   26.19   10.78
  -1  -9   4   46.08    9.21
  -8   4   6   79.51   12.36
   8  -4  -6   98.06   13.67
   8  -4  -6   91.40   11.84
  -8   4   6   66.42    9.40
   8   4  -6  125.21   13.67
  13  -3  -2   30.43    8.42
 -10   6   5   16.98    7.12
 -13   3   2   28.02   14.69
  13   3  -2   10.46   13.96
 -10   6   5   15.72    6.44
 -13  -3   2   10.00    4.14
  10   6  -5   24.70    8.04
  10  -6  -5   11.53    6.79
 -10   4  -1  304.69   23.72
 -10  -4  -1  386.46   24.48
   8  10  -2  263.02   16.75
   8  10  -2  287.65   33.43
  10  -4   1  320.18   38.33
  10   4   1  372.45   33.10
   8 -10  -2  293.75   36.47
  -8  10   2  301.97   38.58
  11  -5  -5    4.14   11.31
  11   5  -5   14.66   11.66
  -5  -1  -4  136.72   10.97
   5   1   4  159.98   11.23
   5  -1   4  163.42   14.83
  -5  -1  -4  156.88   19.03
 -11   5   5    6.04    6.40
 -11   5   5    2.07    5.80
  11   5  -5   15.88    2.49
  -5   1  -4  155.04    9.49
   4  -8   3   16.19    5.49
  -4   8  -3   13.06    5.45
   9   9  -1  109.04   15.17
   4   8   3    5.77    7.00
   9   9  -1   93.07   17.20
   9  -9  -1   61.46   13.62
  -9   9   1   66.47   14.26
  -4  -8  -3    4.72    6.23
   4   8   3    2.51    3.15
   2   0  -6  405.25   21.79
   2   0  -6  391.16   30.74
  12   6  -3    2.14    8.32
 -12   6   3    0.02    8.32
  12  -6  -3    3.04    4.71
  12   6  -3   -6.95    4.89
   7  -7   2  233.30   30.97
   7   7   2  224.77   12.50
   3   3  -6   95.88    9.38
  -7  -7  -2  216.52   31.69
   3  -3  -6   92.43    7.07
   3  -3  -6   95.44    7.39
   2  -2   5    1.32    2.66
  -7   7  -2  263.15   33.59
  -2  -2  -5   26.02    6.41
  -3  -3   6   78.98    8.96
   7   7   2  216.55   18.76
   3  -3  -6   95.36   15.09
  -2   2  -5    2.70    4.24
   7   7   2  222.69   22.16
  -3  11   3  206.06   23.37
  -3  11   3  210.82   22.35
  -3 -11   3  154.67   19.88
   3  11  -3  143.89   30.85
   3 -11  -3  201.52   14.43
  10  -8  -1    2.76   10.63
  -7  -3  -3  357.00   17.43
 -10   8   1    2.36    5.97
  10   8  -1    6.06    6.02
   7   3   3  365.81   17.27
   7  -3   3  410.35   33.28
 -10  -8   1    5.43    3.19
  -7   3  -3  386.88   22.09
  10   8  -1    5.37    7.75
  -7  -3  -3  333.17   29.06
   4   4  -6   85.80   14.60
   4  -4  -6   54.80    7.29
   5   7   3  111.84   27.86
   5   7   3   85.49    8.40
   4  -4  -6   56.99   20.99
  -5  -7  -3   93.42   14.11
   4  -4  -6   53.80    5.71
   5   7   3   96.37    7.65
  -5   7  -3  131.16   21.21
   5  -7   3  120.70   12.87
  -4  -4   6   73.68    8.42
   7   9   1  117.64   15.92
  -7  -9  -1  109.13   21.58
   7   9   1  105.41   25.14
   7  -9   1  147.01   26.47
  -7   9  -1  168.39   16.96
  -4 -10  -2  229.47   33.29
  -4 -10  -2  348.59   22.64
   4  10   2  246.86   20.70
   4  10   2  224.10   23.86
   4 -10   2  227.29   23.03
  -4  10  -2  220.03   35.74
   3   9   3  169.43   35.89
  -3   9  -3  223.60   30.39
   3  -9   3  217.29   29.86
   3   9   3  170.80   12.97
  -3  -9  -3  166.29   30.92
   8  10  -1    9.15    9.42
   8 -10  -1   14.13    7.27
  -8  10   1   13.44   12.92
   8  10  -1   12.67    9.46
   9   7  -5  421.84   30.90
  -9   7   5  403.47   31.99
   9  -7  -5  349.46   24.57
  -9   7   5  396.11   25.65
 -12   0   0 2908.84  202.77
  11   5   0    4.56    4.52
  11  -5   0    4.65   10.20
  12   0   0 2928.03  205.69
 -11  -5   0    5.37    6.28
 -11   5   0    4.89    9.94
  12   6  -2   58.02   19.78
  -8  -8  -1    5.03    3.87
 -12   6   2   64.64   21.18
  12  -6  -2   64.18   12.78
   8   8   1    2.45    3.21
  -8   8  -1    8.66    9.12
   8  -8   1   13.60    8.82
 -12  -6   2   41.96    3.75
   8   8   1    1.01    3.41
   8   8   1   -0.02    7.86
   6   8  -5   19.48   10.20
  -6   8   5    2.04    6.92
  -6  -8   5   27.60   11.08
   6  -8  -5    3.13    6.24
   6  -8  -5    3.08    5.32
  -6   8   5    5.89    6.15
 -12   4   5   20.22    9.48
 -12   4   5   19.52    8.01
  12  -4  -5   19.16    8.29
  12   4  -5   19.32    9.67
  12   4  -5   21.14   10.30
  11   1  -6  682.05   46.22
   4  12  -1   10.04    5.16
  11  -1  -6  657.45   42.54
  11  -1  -6  653.06   59.09
   4 -12  -1    6.40    9.98
   4  12  -1    3.98    5.67
  -4 -12   1    5.38    9.94
  -4  12   1    5.17    5.67
  11   1  -6  696.23   41.42
   2   2  -6  235.07   17.71
   2  -2  -6  187.55    8.89
   2  -2  -6  171.64    9.98
  -2  -2   6  189.08   12.28
   2  -2  -6  212.50   21.94
  11   7  -4   34.25    3.99
 -11   7   4   12.99   14.20
 -13   1   5    2.63    3.02
 -13   1   5    6.34    5.95
 -11   7   4   14.88   16.21
  13   1  -5    8.52   10.40
  11  -7  -4   19.38   17.20
  11   7  -4   28.32   17.43
  13  -1  -5    5.39    6.44
  -5 -11   3   -2.98    6.90
  -9   3  -2   15.73    6.66
   6  10   1   13.80    4.23
   9  -3   2   10.15   11.66
   6  10   1   14.71   11.72
   9   3   2   40.15    8.69
   5  11  -3    3.06    6.04
  -9  -3  -2   39.85   13.67
  -6 -10  -1   16.71    5.99
  -5  11   3   -0.64    2.71
   6 -10   1    7.81    7.41
   5 -11  -3    1.44    4.40
  -9  -3  -2   31.48    5.78
  -6  10  -1    9.81    7.57
  -5  11   3    3.54    7.27
   2  12   1    6.56   10.82
  -2  12  -1    6.91    5.91
  -2 -12  -1    6.00    4.57
   2  12   1    5.01    4.18
   2 -12   1    8.23    6.40
   4   8  -5   19.12    5.46
   4  -8  -5    4.07   11.77
  -4   8   5    1.93    4.59
  -4  -8   5   15.60   10.66
   4  -8  -5    1.51    3.79
  -4   8   5   -4.73   11.65
   7   5  -6   11.33    6.32
   7  -5  -6   15.20    6.95
   7  -5  -6   11.46    3.35
  -7   5   6   11.34   11.72
  -7   5   6   12.24    7.05
   8  10  -3  206.14   19.26
  -8  10   3  162.20   17.39
  -8  10   3  204.70   35.30
  -8 -10   3  234.25   24.79
   8 -10  -3  176.28   17.54
   0   6   5    4.29    7.69
   0  -6   5    7.72    4.80
   0  -6  -5   10.35    6.91
   0   6  -5    3.29    7.57
   2  12  -2   62.03   20.05
  -2  12   2   80.63   25.65
   2 -12  -2   80.72   17.53
  -2  12   2   69.79    9.78
  -2 -12   2   61.89   13.12
  -4 -10   4  462.47   58.14
   4  10  -4  434.08   34.49
  -4  10   4  501.93   26.91
 -10   8   4  137.90   27.24
 -10   8   4  148.36   18.53
  10  -8  -4  151.42   17.74
  10   8  -4  232.80   21.11
   4 -10  -4  458.67   33.80
  -4  10   4  527.91   42.87
 -13   1   1  126.05   17.07
 -13  -1   1  136.73   28.61
  13  -1  -1  141.12   16.79
  -1 -11   3   16.79    8.82
  13   1  -1  149.42   17.73
  -1  11   3   26.84   10.60
  -1  11   3   22.79    8.33
   1 -11  -3   19.80    4.97
   1  11  -3   22.10   14.30
  -5  -5   6   20.29   12.47
   5   5  -6   24.92    7.94
   5  -5  -6   41.19    5.56
  -5   5   6   38.79   10.40
   5  -5  -6   40.30   18.94
  11   7  -1   83.64   14.43
 -11  -7   1   79.60   12.82
  11   7  -1  129.58   18.59
  11  -7  -1  160.47   17.37
 -11   7   1  142.99   26.65
  -1   5  -5   85.00    9.15
   1  -5   5   86.76    9.84
  12  -2   0   46.01   16.94
 -12  -2   0   34.00    6.34
  12   2   0   37.35    9.51
 -12  -2   0   33.91    8.87
  -1  -5  -5   32.88   26.14
 -12   2   0   43.19    9.83
 -14   0   3    2.55    4.38
  14   0  -3   -1.54    4.70
  12   6  -4   27.19   11.19
  12   6  -4   28.06   14.99
 -12   6   4   78.73    9.31
 -12   6   4   81.20   12.66
  12  -6  -4   96.34   23.03
   6  -6   3   16.57    5.75
   6   6   3    8.98    3.84
  -6   6  -3   19.70    5.79
  -5  -3  -4    8.53    7.72
  -6  -6  -3   13.87    7.17
   6   6   3   10.13    4.00
  -5   3  -4   22.44    7.45
   5  -3   4   25.49    4.16
   5   3   4    7.33    2.29
  -1   7   5  130.02   21.38
   1   7  -5  157.96   15.18
  -1  -7   5  163.75   16.51
   1  -7  -5  119.49   33.78
   4  12   0   12.09    5.94
  -4  12   0   24.19    7.69
   4  12   0   11.39    7.28
  -4 -12   0   16.92    7.07
   4 -12   0   24.91    8.19
  -7 -11   2    5.34    4.05
   7 -11  -2    0.58    4.16
  -7  11   2   -1.36    7.70
   7  11  -2    0.13    3.10
   7  11  -2    2.77    4.01
  -8   6  -2   23.40   15.72
   8   6   2   40.92    9.56
  -8  -6  -2   44.23    9.73
   8   6   2   60.24    7.84
   8  -6   2   28.97    8.95
   2 -10   3  161.60   26.80
  -2 -10  -3  125.94   16.84
   2  10   3  129.28   12.77
  -2  10  -3  150.16   26.16
   2  10   3  120.03   18.85
  -2 -10  -3  106.96    8.35
  11  -1   1  140.01   23.21
   9   7   1  140.43   17.69
  11   1   1  133.50   13.47
  -9  -7  -1  139.23   13.16
 -11   1  -1  139.58   14.41
  -6  10   4  252.03   41.10
  -6  10   4  227.56   16.06
  -9   7  -1   83.93   15.22
   9  -7   1   74.41   14.54
 -14   0   4  554.70   22.56
  14   0  -4  615.00   46.67
 -14   0   4  606.75   44.90
  -6 -10   4  204.87   37.50
   9   7   1  141.48   16.28
   6 -10  -4  219.57   15.74
   6  10  -4  190.02   20.90
 -11  -1  -1  142.34   13.63
  -4  12   2   11.67    8.86
  -4 -12   2   21.10    8.31
   4  12  -2   24.24    7.27
   4 -12  -2   12.95    6.63
  -4  12   2   14.15    6.68
  13   5  -3  531.35   62.90
 -13   5   3  564.69   41.95
  13  -5  -3  582.32   44.05
   7  11  -1   10.60    8.56
   7 -11  -1   15.60   11.56
  -7 -11   1    3.83   12.21
   7  11  -1    9.12    5.18
  -7  11   1   10.26   12.08
 -10   4   6    4.13    6.94
  10   4  -6    4.29    2.26
  10  -4  -6    3.06    6.88
  10  -4  -6   -2.03    6.18
  10   4  -6    9.82    9.11
 -10   4   6    1.43    4.06
   0  12   2    7.39    5.09
   0  12   2   14.62    8.53
   0  12  -2   27.46   12.19
   0 -12  -2    8.87    8.90
   0 -12   2   23.05    7.79
   8   8  -5   21.38   12.78
  -8   8   5   10.78    5.25
  -8   8   5   11.42   14.00
  -3  11  -2   -2.10    7.71
  14   2  -3   25.83   12.86
  -3 -11  -2    0.61    2.56
   3 -11   2    4.94    4.46
   3  11   2   -0.11    4.61
  14  -2  -3   61.85   12.77
  -3 -11  -2    2.70    4.47
 -14   2   3   52.84   13.12
   3  11   2    0.43    4.04
   8  -8  -5   15.51    8.80
  -2  10   4  184.05   38.82
  -2  10   4  180.51   11.07
   2 -10  -4  169.00   20.84
  -2 -10   4  165.46   32.19
   2 -10  -4  180.29   17.11
   2  10  -4  154.76   18.27
  -5  11  -1   29.20    6.99
   5 -11   1   27.19    7.13
   5  11   1    4.87    4.16
   5  11   1    7.07    6.34
  -5 -11  -1    0.82    4.02
   9   9  -4  153.02   16.85
   9  -9  -4  103.84   13.78
  -9   9   4  107.39   21.90
  -9   9   4  118.52   28.18
  -1  -1   6  346.28   22.59
   3   7   4    5.96   20.37
  -3  -7  -4    7.83   17.36
   1  -1  -6  320.32   30.09
   1   1  -6  393.28   22.37
   3  -7   4   42.76    8.02
   1  -1  -6  340.54   14.86
  -3   7  -4   32.80    7.86
 -11   3   6  339.23   31.62
  11  -3  -6  378.82   30.36
  11  -3  -6  389.35   27.81
 -11   3   6  390.86   27.63
  11   3  -6  321.40   29.55
  11   3  -6  423.20   40.69
  11   3  -6  315.96   22.64
  -2  -8  -4  166.86   23.26
   2  -8   4  245.66   20.25
  -2   8  -4  262.23   20.03
   2   8   4  178.78   24.90
  -9   5   6   31.47   11.99
   9  -5  -6   40.56    8.77
   9  -5  -6   42.95   10.94
   9   5  -6   27.23   10.24
  -9   5   6   41.15   15.30
 -13   3   5  134.41   16.13
 -13   3   5  159.57   18.06
  13  -3  -5  159.41   19.56
  13   3  -5  121.49   33.29
  -2   4  -5    6.70    3.91
   2  -4   5    6.08    7.11
  -2  -4  -5   22.19    7.81
  14   2  -4  413.87   36.14
 -14   2   4  450.82   26.30
 -14   2   4  435.63   36.15
  14  -2  -4  454.21   37.95
 -13   5   4  267.77   25.72
  13   5  -4  208.82   43.13
  12   0  -6  485.97   36.55
  13  -5  -4  273.51   26.42
  13  -3  -1  289.92   26.61
  13   3  -1  301.65   25.73
 -13   5   4  270.10   25.01
  12   0  -6  553.77   32.30
 -13  -3   1  267.11   21.32
 -13   3   1  283.71   25.85
   3  -1   5    1.83    2.38
  -3  -1  -5   16.24   11.86
  -3  -1  -5    8.94    2.21
   3   1   5    9.78    2.49
  -3   1  -5    0.53    2.26
 -14   0   2  112.25   16.94
  14   0  -2  109.99   17.39
  -2  -8   5   30.71   13.39
   2   8  -5   33.36    7.14
   2  -8  -5   16.54    9.72
  -2   8   5   14.54    4.19
   2  -8  -5   18.84    3.79
  -2   8   5   21.78   10.10
  13  -5  -2   33.33   11.35
 -13   5   2   31.29   11.77
  13   5  -2   39.42   17.89
 -13  -5   2   35.09    5.27
  -4   6  -4   53.46    8.90
   4  -6   4   59.03    8.65
  -4  -6  -4   22.52   12.43
   8   0   3    1.85    4.07
  -8   0  -3    0.94    4.24
  -9  -9   0    2.66    3.46
  -6  -6   6  915.74   65.62
  -6   6   6  803.92   39.68
   6   6  -6  953.70   57.34
  -9   9   0    4.25    5.75
   6  -6  -6  900.20   62.44
   9   9   0    7.20    6.64
  -6   6   6  943.59   84.79
   9   9   0    3.29    4.28
   6  -6  -6  771.79   35.51
   9  -9   0    8.13    9.90
   2  -4  -6   25.34   14.60
   2   4  -6   11.26    4.59
  -2  -4   6   12.28    5.09
   8  10   0   77.10   15.02
   8  10   0   82.31   10.87
  -8 -10   0   55.63   10.16
   8 -10   0   79.29   13.75
  -8  10   0   91.82   14.73
 -12   6   1  257.57   25.65
 -12  -6   1  277.11   21.40
  12   6  -1  244.79   22.65
  12  -6  -1  266.49   25.82
   1   9   4   63.16    6.42
   1  -9   4  117.79   12.50
  -1  -9  -4   67.14   23.71
  -1  -9  -4   55.66    6.50
  -1   9  -4  100.81   19.71
   1   9   4   77.08   26.76
   3   5  -6   28.97   11.24
   3  -5  -6   25.42    2.15
  -3   5   6   32.77   10.93
   3  -5  -6   29.18   10.27
  -3  -5   6   25.12   12.23
   3  -5  -6   32.58    4.46
  -7 -11   3   90.23   25.25
  -7  11   3   75.27   20.31
  -7  11   3   80.73   15.21
   7 -11  -3   74.45   19.24
   7  11  -3   93.96   21.97
   1  13   0    8.79    7.74
   1  13   0    7.86    9.67
   1 -13   0   16.18    6.62
  -1  13   0    5.53   10.85
  -1 -13   0    6.83    6.27
 -11  -3  -1  272.45   20.36
 -11   3  -1  265.98   21.15
 -11  -3  -1  240.61   28.71
  11  -3   1  272.58   33.59
  11   3   1  247.35   28.74
   7  -5   3  432.68   28.11
   7   5   3  446.54   24.20
  -7  -5  -3  452.73   34.47
  -7   5  -3  446.35   28.95
  12   2  -6  213.33   14.96
  12  -2  -6  226.27   15.04
 -12   2   6  221.07   20.07
  12  -2  -6  257.86   22.66
  12   2  -6  219.33   37.75
   8   6  -6  218.04   21.24
   8  -6  -6  223.89   22.79
  -8   6   6  217.99   23.11
   8  -6  -6  220.98   21.32
  -8   6   6  212.26   22.47
 -14   2   2  138.03   17.83
 -14  -2   2  136.73   17.63
 -14  -2   2  110.73    6.53
  14   2  -2  126.92   18.26
  14  -2  -2  136.93   17.46
 -12  -4   0   12.82    8.22
 -12   4   0    9.17    7.29
  12   4   0   15.09    6.55
  12  -4   0   15.32   12.77
 -10  -6  -1  154.78   14.87
  10  -6   1  161.05   17.38
  10   6   1  152.56   12.94
 -10   6  -1  164.05   28.19
  10   8   0  272.85   31.17
  10   8   0  293.47   29.73
 -10  -8   0  294.25   18.36
  10   8   0  311.87   30.31
  10  -8   0  309.01   40.94
 -10   8   0  315.68   40.67
  -6   0  -4  385.03   24.40
   6   0   4  356.53   18.44
  -8   2  -3   -1.04    3.52
   8   2   3   14.01    4.48
   8  -2   3    0.03    3.65
  -8  -2  -3   12.46    9.95
  -8  -2  -3   15.15    5.19
  -1  -3   6  145.64   18.53
   1  13  -1  848.44   51.91
   1   3  -6  144.21   10.98
   1  -3  -6  172.47   20.80
   1 -13  -1  744.78   48.46
  -1 -13   1  825.66   53.16
  -1  13   1  823.80   50.16
  -1  13   1  718.70   53.46
  -1  11  -3  162.75   30.45
  -1 -11  -3  169.76   33.50
   1  11   3  182.31   17.39
  -1 -11  -3  149.95   16.99
   1  11   3  164.39   36.88
   1 -11   3  190.32   31.98
   5  -9  -5  136.96   17.68
  -5   9   5  141.64   15.14
   5   9  -5   77.17   15.98
  -5   9   5  153.48   19.91
   5  -9  -5  135.79   13.79
  -5  -9   5   94.50   17.17
  -9  -5  -2   21.93    8.54
  -9   5  -2   33.40    7.84
   9   5   2   21.75    9.18
   9  -5   2   38.57    7.92
 -10   0  -2   66.96    8.53
  10   0   2   64.91   14.87
  -7  11   0    5.58    5.25
   7  11   0   -0.89    4.09
   7  11   0    2.10    5.70
   7 -11   0    4.00    4.93
   6  12  -1    8.81    6.30
   6 -12  -1   24.25    7.84
  -6 -12   1   17.03    7.42
  -6  12   1   27.29   13.37
   6  12  -1   14.63    6.39
  -8  10   4  100.68   12.09
  -8 -10   4  155.15   33.85
   8  10  -4  132.71   26.86
  -8  10   4  110.33   18.02
  14   0  -5   -0.01    3.17
   8 -10  -4  110.37   20.78
   4  -6  -6   74.99   24.96
  -4  -6   6   69.86   11.30
   4   6  -6   67.19   17.37
   4  -6  -6   60.72    5.19
  -4   6   6   63.17   14.20
  -6 -12   2  273.24   40.21
   6  12  -2  284.41   23.89
   6  12  -2  306.26   22.77
   6 -12  -2  270.02   35.59
  -6  12   2  311.37   37.13
  -4  12  -1    8.45    7.67
   4 -12   1    6.20    8.01
  -4 -12  -1   16.53    5.51
   4  12   1   17.61   13.50
   4  12   1   13.88    4.84
   3  -3   5   91.98   13.72
  -3   3  -5   95.18   13.20
  -3  -3  -5  111.15   28.96
 -14   4   3   12.39    8.23
  14  -4  -3   13.90    8.29
  14   4  -3    7.10    8.14
   7  -9  -5    2.01    2.77
  -7   9   5    1.97    5.16
  -7  -9   5    2.54    4.43
   7   9  -5    1.42    4.74
  -7   9   5   -3.75    8.95
  -5   5  -4  124.21   19.87
 -11   7   5   27.72    8.40
   0   0  -6  418.02   20.81
   0   0   6  445.66   27.10
  11   7  -5    9.13    9.47
   5  -5   4  113.56   12.75
   0   0  -6  512.03   55.74
 -11   7   5   24.40    7.93
  -5  -5  -4  189.05   30.54
  11  -7  -5   33.65    8.39
  -6   2  -4  292.30   16.34
   6   2   4  277.89   16.48
  -6  -2  -4  287.20   26.36
   6  -2   4  298.36   17.67
  -6  -2  -4  279.61   17.17
  -3 -13   1  601.66   40.49
   3 -13  -1  520.01   38.25
   3  13  -1  568.02   36.74
  -3  13   1  540.04   37.37
  12   6  -5    0.36    5.49
  12  -6  -5    4.28    4.18
  12   6  -5    0.75    0.91
  12   6  -5    0.15    4.58
 -12   6   5    0.25    6.03
 -12   6   5    2.68    3.80
   2  12   2  272.42   28.43
  -2 -12  -2  248.54   26.24
  -2  12  -2  287.08   39.90
   2 -12   2  275.17   41.19
   2  12   2  270.77   17.13
   1  13   1  502.14   58.98
  -1 -13  -1  478.04   47.70
   1 -13   1  592.89   40.78
   1  13   1  485.16   31.35
  -1  13  -1  596.19   38.80
   4  12  -3  265.61   23.83
  10   2   2   92.10    9.74
 -10  -2  -2   91.01   12.96
 -10  -2  -2   97.64    9.85
  -4 -12   3  273.74   25.78
  10  -2   2   90.13   18.47
  -4  12   3  239.36   27.89
 -10   2  -2   93.44   11.08
   4 -12  -3  235.93   19.13
  -4  12   3  255.49   19.01
 -14   2   5   43.36    7.85
  14   2  -5   47.75   13.08
  14  -2  -5   51.95   22.54
 -14   2   5   56.24   12.15
  14  -4  -4   47.67   13.03
 -14   4   4   43.74   12.87
   0 -10  -4   97.87   17.65
 -14   4   4   39.46   11.34
   0  10   4  100.81   18.35
   0 -10   4  143.78   15.55
  14   4  -4   85.74   14.43
   0  10   4  100.30   10.02
   0  10  -4  133.90   23.06
   0 -10  -4   79.20    6.71
   2  12  -3  423.26   32.15
  -2 -12   3  453.80   36.09
   2 -12  -3  421.96   26.64
  -2  12   3  443.69   40.28
  -2  12   3  431.32   36.74
   3 -13   0    0.88    5.37
   3  13   0    2.64    5.22
  -3  13   0    4.46    5.04
   3  13   0    5.95    7.06
  -3 -13   0    0.45    7.90
   3  -9  -5    3.84    3.39
  -3  -9   5    2.51    5.37
  -3   9   5    4.01    3.75
   3  -9  -5    2.35    6.54
   3   9  -5    8.77    8.73
  10   8  -5   21.57   10.65
 -10   8   5   44.90   10.67
 -10   8   5   43.33    8.69
  10  -8  -5   45.38   15.23
  11   7   0    6.75    7.73
 -11  -7   0    2.50    3.48
  11  -7   0    0.13    9.91
 -11   7   0    8.32    5.54
  11   7   0    1.74    4.32
  11   9  -3  249.41   23.15
  11  -9  -3  258.91   39.14
   0  -2  -6  145.26    4.34
   0   2  -6  156.62   14.42
   0  -2  -6  204.66   34.95
  11   9  -3  262.46   19.56
 -11   9   3  242.37   23.27
   0  -2   6  161.61   16.30
  -5 -11   4   43.04   22.02
  -5  11   4   45.17    7.40
   5 -11  -4   46.94   11.55
  -5  11   4   56.32   13.90
   5  11  -4   32.24   11.10
   8   0  -7   -0.36    4.53
   8   0  -7   -1.16    4.33
   8   0  -7    2.78    4.10
  11   5  -6   30.79   14.44
 -11   5   6    9.23    6.62
  11  -5  -6   13.79    6.55
  11   5  -6   26.69    4.73
 -11   5   6    5.85    6.39
 -11   9   2    7.22    6.18
  11  -9  -2    7.98    6.65
  11   9  -2    2.47    5.23
  11   9  -2    7.15    8.85
  13   5  -5    5.07    6.77
 -13   5   5    0.68    6.54
  13  -5  -5    0.42    9.55
  13   5  -5    6.31    6.58
 -13   5   5    2.53    5.22
  -3  11   4   39.21   20.36
   3 -11  -4   -1.22   10.53
  -3  11   4   36.84    5.39
  13  -1  -6   61.20   21.03
  13   1  -6   52.00   12.63
   3 -11  -4   36.59    9.32
 -12   8   3   11.00    8.05
   3  11  -4   21.51    9.44
  12  -8  -3   12.53    8.44
  12   8  -3   20.99    7.18
  12   8  -3   11.64    4.19
  -3 -11   4   25.73   17.96
   7   1  -7   52.64   12.91
   7  -1  -7   39.00    9.84
   7   1  -7   47.17   11.87
   7  -1  -7   34.76    8.46
   7  -1  -7   40.33    9.75
   7   1  -7   41.62   10.76
   7   7  -6   12.06    4.74
  -7   7   6    1.14    5.24
   7  -7  -6    3.99    5.48
  10 -10  -2  455.13   49.43
   7  -7  -6    0.59    2.37
  10  10  -2  366.37   26.77
  10  10  -2  386.36   22.15
 -10  10   2  439.88   32.36
  -7  -7   6    9.50    5.75
  -7   7   6   -0.29    2.80
   6   0  -7    5.55    6.23
   6   0  -7   12.12    5.65
   6   0  -7   10.73    5.82
   6  12   0  256.87   18.89
  10  -6  -6  142.28   21.38
  10  -6  -6  116.85   15.11
   6  12   0  269.14   35.15
 -10   6   6  123.68   13.05
  -6 -12   0  234.41   19.05
  10   6  -6  146.27   17.98
  -6  12   0  276.34   25.06
 -10   6   6  113.16   15.68
   6 -12   0  268.76   25.23
  12   4  -6    4.88   10.66
  12   4  -6    2.54    2.91
  13  -5  -1  151.88   20.06
  12  -4  -6    5.71    4.92
 -12   4   6    6.26    6.10
  12   4  -6    0.45    4.96
 -12   4   6    3.25    4.71
 -13  -5   1  139.90    9.41
 -13   5   1  148.01   18.99
  13   5  -1  127.96   16.23
  10  10  -3   69.68   19.77
  10  10  -3   58.77   10.11
 -10  10   3   60.22   11.60
  10 -10  -3   59.47   12.13
  -5  -7   6   18.03    6.36
   5  -7  -6    7.36    7.58
  -5   7   6    4.83    4.41
   5  -7  -6    4.85    3.44
   5   7  -6   16.16    5.74
  -5   7   6    2.79   13.52
 -14  -4   2    6.91    3.52
 -14   4   2    8.47    7.65
  14  -4  -2    7.15    7.79
  14   4  -2   10.89    6.88
  -1   7  -5   42.23    8.62
  -1  -7  -5   78.10   23.16
   1  -7   5   38.21    9.21
   1   7   5   92.42   25.19
 -13  -1   0   64.19   12.02
  13  -1   0   64.59   12.73
  13   1   0   65.25   11.81
   9   1  -7   26.06    9.56
   9  -1  -7   27.79    6.33
   9  -1  -7   29.32    7.13
   9   1  -7   24.15   11.76
   9  -1  -7   28.21   10.49
   9   1  -7   29.86    6.80
  -3  13   2   60.46   11.14
   3 -13  -2   51.38   11.41
  12   8  -2  182.54   15.86
  -3 -13   2  112.03   14.80
  -3  13   2   45.63   28.43
   3  13  -2  108.12   13.25
  12   8  -2  207.60   23.27
  12   8  -2  183.41   18.66
   8  -4   3   34.14   12.65
 -12   8   2  216.87   22.90
  12  -8  -2  246.22   24.15
  -8  -4  -3   47.49   10.74
   8   4   3   42.91    7.32
  -8   4  -3   29.78    7.52
   8   2  -7    7.04    6.59
   8  -2  -7   36.58    5.89
   8   2  -7    7.63    6.30
   8   2  -7   11.83    5.87
   8  -2  -7   31.54    6.56
   8  -2  -7   27.40    5.06
   1 -13  -2   86.86   19.65
  -1 -13   2  144.21   16.70
   1  13  -2  127.05   15.39
  -1  13   2   80.53   17.89
  -1  13   2   81.46   11.80
  14   0  -1    3.70   10.23
 -14   0   1    4.77   10.31
 -15   1   4   85.57   16.31
  15  -1  -4   93.22   29.18
  15   1  -4   71.02   28.70
 -15   1   4   80.14    7.80
  15  -1  -3   65.52   25.43
  15   1  -3   57.44   25.83
 -15  -1   3   61.78   14.53
 -15   1   3   56.15   14.36
   6  12  -3  381.05   30.73
   7  -9   2   -0.24    7.79
   7   9   2    3.58    8.42
  -6  12   3  434.12   41.87
   2  -6   5    2.70    3.70
   6 -12  -3  384.02   27.48
  -7  -9  -2    2.58    3.95
   7   9   2    1.59    2.42
   4   0   5    3.10    1.77
  -6  12   3  427.89   38.03
  -6 -12   3  416.18   34.91
  -2  -6  -5    2.15    6.05
   7   9   2    1.56    3.66
  -7   9  -2    0.50    4.69
  -2   6  -5    3.04    6.18
  -4   0  -5    3.17    1.60
   6  10   2  354.10   18.59
   6 -10   2  326.92   28.77
   6  10   2  353.30   30.68
  -6 -10  -2  344.05   40.03
  -6  10  -2  349.97   44.76
 -11   5  -1  128.37   15.57
 -11  -5  -1  134.55   22.17
  11  -5   1  138.48   16.49
  11   5   1  138.61   13.35
   0   8  -5    8.97    5.95
   0  -8  -5   18.63    9.11
   0   8   5   20.80    9.88
   0  -8   5    8.50   11.55
   5   9   3  174.99    8.76
   5  -9   3  142.01   18.13
  -5  -9  -3  164.38   29.82
  -5   9  -3  144.87   17.99
   5   9   3  183.95   22.98
   6  -2  -7   52.51    8.37
   6   2  -7   14.24    7.69
   6  -2  -7   42.81    8.33
  13  -7  -3  342.14   30.92
  13   7  -3  268.35   22.80
   6  -2  -7   46.46   16.54
 -13   7   3  323.05   29.02
  13   7  -3  305.20   29.85
  -9  11   2    4.05    5.98
   9  11  -2    7.43    5.04
   9 -11  -2    3.52    5.79
   9  11  -2    3.50    6.41
  10   0  -7    5.61    3.17
  10   0  -7   -0.46    4.58
   5   1  -7   20.68   12.21
   5   1  -7   15.24    4.31
   5  -1  -7   28.03    6.76
   5  -1  -7   21.68    6.08
   5  -1  -7   21.03   13.78
  10   0  -7    0.92    6.93
   9   9  -5   -1.12    8.97
  -9   9   5   -3.12    3.77
   9  -9  -5   -1.54    6.73
  -9   9   5    0.01    9.71
   0 -12   3  395.67   50.20
   0  12   3  406.51   31.39
   0 -12  -3  366.07   31.26
   0  12  -3  338.64   29.84
   0  12   3  405.55   58.89
  -7 -11   4   27.16    8.69
   7  11  -4   19.19    7.75
  -7  11   4    7.18    5.66
   7 -11  -4    8.31    9.59
  -7  11   4   11.93   15.97
 -12   8   4  115.72   15.07
  12   8  -4  146.06    9.37
  12  -8  -4  130.02   30.36
  12   8  -4  135.86   17.96
 -12   8   4  116.09   16.96
  -6   4  -4   49.83   12.33
  -6  -8  -3    1.89    4.99
   6   8   3    1.16    3.01
   6  -4   4   46.32    7.18
  -6  -4  -4   27.26   12.13
 -12   0  -1    2.00    3.82
   6   8   3    0.53    2.68
  12   0   1    0.89    6.83
  -6   8  -3    6.66    4.57
   6  -8   3    5.96    4.48
   6   8   3    2.47    5.85
   1  -5  -6    2.55    9.32
   1   5  -6   17.01    5.07
  -1  -5   6   20.58    9.54
  -4  10  -3   22.14   14.13
  -4 -10  -3   17.85    8.07
   4  10   3   20.84    9.98
   4 -10   3   21.99    8.29
   4  10   3   15.77    5.45
  -9   7   6    1.70    3.94
 -14  -2   1   71.90   23.01
 -14   2   1   55.59   22.96
  -2   6   6   35.57   12.79
   2   6  -6   25.69   12.46
  14  -2  -1   64.80   23.43
  -2  -6   6   35.67    8.72
 -14  -2   1   71.16   11.18
  -9   7   6    6.38    5.99
   9   7  -6   12.05    5.89
  14   2  -1   68.25   22.86
   9  -7  -6    2.20    6.00
   9  -7  -6    7.24    6.77
   2  -6  -6   40.29   20.01
   5  13  -1  260.10   33.32
   5 -13  -1  279.12   25.51
  -5  13   1  279.19   38.57
  -5 -13   1  258.13   37.33
   5  13  -1  253.54   35.80
  11  -9  -4   -0.86    4.67
 -13   3   6   12.04   13.79
 -11   9   4   -0.36    7.71
 -13   3   6   11.95    8.01
  13   3  -6   24.57    9.83
  11   9  -4   -5.01    8.72
  13   3  -6   21.56    3.52
  13  -3  -6   16.65   15.53
 -11   9   4   -4.59    4.37
  11   9  -4   -0.30    2.98
   7  -3  -7  234.09   21.30
  -4   2  -5   85.00   11.46
   7  -3  -7  205.43   22.07
   7  -3  -7  283.17   25.67
   7   3  -7  328.46   20.64
  -4  -2  -5   80.66    4.92
  -8  -8  -2  163.11   27.20
   7   3  -7  291.02   20.28
   8   8   2  157.92   15.54
   8  -8   2  143.25   27.36
  -4  -2  -5  100.97   26.00
   8   8   2  164.09   19.33
  -8   8  -2  157.10   18.57
   8   8   2  153.56   10.97
   4   2   5   71.69    4.64
   4  -2   5   77.85   11.54
 -10   4  -2    2.56    3.89
  10  -4   2    0.18    4.10
  10   4   2    0.52    4.91
 -10  -4  -2    6.10    4.52
 -14   4   5    5.87    6.07
 -14   4   5    3.44    6.29
  14  -4  -5    7.74   11.08
  14   4  -5    1.02   12.66
  10  10  -1    1.90    3.49
  10  10  -1    6.32    5.40
  10 -10  -1   -2.96    4.96
 -10  10   1    1.29    5.14
  -3 -13  -1  203.97   27.33
  -3  13  -1  219.10   23.08
   3 -13   1  236.34   38.43
   3  13   1  215.06   25.74
   3  13   1  216.25   36.96
   5 -11   2    9.97    5.03
   5  11   2   -0.39    2.43
  -5 -11  -2    2.50    4.45
   5  11   2    2.92    5.12
  -5  11  -2    0.02    8.76
  -9  11   3  782.29   54.49
   9  11  -3  686.55   37.05
  -9  11   3  711.79   47.45
   9 -11  -3  704.72   47.28
   9  11  -3  685.92   46.97
   1 -11  -4   28.64    8.09
  -1  11   4   38.45   12.92
   1  11  -4   45.65   10.10
 -13   7   4   71.14   18.55
   1 -11  -4   27.69   11.31
  -1  11   4   28.19    7.87
  -1 -11   4   48.31   11.14
  13   7  -4   92.68   17.18
  13  -7  -4   68.07   25.27
  13   7  -4   75.75   20.85
 -13   7   4   62.42   14.55
   3  -5   5   -0.19    2.68
  -3  -5  -5    1.45    4.89
  -3   5  -5    1.41    2.59
  10   2  -7    1.66    5.65
  11   9  -1    3.27    2.70
  11   9  -1    1.42    3.47
  10  -2  -7    9.42    7.90
  11   9  -1   -0.33    4.73
  11  -9  -1   -0.75    4.91
 -11  -9   1    0.02    2.63
  10  -2  -7   13.62    4.70
  10   2  -7    7.52    5.69
  10   2  -7    5.80    3.62
 -11   9   1    1.77    4.81
 -12   6   0    1.53    4.66
  12   6   0   -1.31    6.14
  12  -6   0   -1.21    8.23
 -12  -6   0    1.83    2.69
 -13   7   2   53.76   25.55
 -13  -3   0    1.58    3.08
  13   7  -2   78.16   13.69
 -13  -3   0    3.44    4.51
  13  -7  -2   52.58   14.91
  13   3   0    6.96    7.81
  13  -3   0   -0.24    4.99
  13   7  -2   69.44   14.33
 -13   3   0   -0.25    8.55
  -1   1  -6    0.94    1.77
   9  -3  -7  111.33   13.83
  -1  -1  -6    1.65    3.41
   9   3  -7  127.84   16.84
   9  -3  -7  103.72   10.47
   9   3  -7  127.72   15.09
  -1  -1  -6    0.34    0.93
   1  -1   6   -4.05    2.15
   0   4  -6    6.16    6.39
   0  -4   6    8.66    4.05
   0  -4  -6    0.86   13.75
 -12  -2  -1   27.58    7.46
  12   2   1   24.10   12.89
 -12   2  -1   43.80   15.08
 -12  -2  -1   34.05   13.19
  12  -2   1   47.76   15.53
   6 -10  -5   -1.71    4.69
   5 -13  -2   10.69    6.28
   6  10  -5    1.16    4.96
  -6  10   5   -1.62    5.68
   8 -10   1    0.07    3.03
  -6  10   5   -2.42    5.10
  -8 -10  -1    2.50    2.40
   8  10   1   -5.97    2.93
  -5 -13   2    4.95    7.59
  -5  13   2    8.66   10.76
   5  13  -2    8.42   11.01
  -8  10  -1   -4.20    5.86
  -5  13   2   11.26    8.82
  -6 -10   5   -5.96    5.53
   8  10   1    1.13    1.80
  -9  11   1    9.01    7.77
   9  11  -1   13.15    8.81
  -1   9   5   -1.35    4.72
   9  11  -1    9.72    9.48
  -1  -9   5    9.73    5.90
  -1   9   5    0.09    1.57
   1   9  -5    3.07    5.43
   9 -11  -1   12.58   13.31
   1  -9  -5   -1.21    1.31
   1  -9  -5    3.45    7.53
   4   0  -7    3.29    2.65
   4   0  -7    2.18    5.42
   4   0  -7    5.22    3.80
  15   3  -4   -4.62   11.00
  15  -3  -4    6.81   10.86
 -15   3   4    3.05    2.57
 -15   3   4    2.67    6.41
 -15   3   3  667.90   50.28
  15  -3  -3  645.60   49.16
  15   3  -3  690.37   73.45
 -15  -3   3  649.42   22.81
  -3   7   6   -0.19    9.72
   3   7  -6    5.73    6.30
   3  -7  -6    0.49    5.71
   3  -7  -6    1.32    1.24
  -3  -7   6    0.05    7.33
   4 -10  -5    9.99    7.65
   4 -10  -5    8.81    5.32
  -4  10   5   12.86    3.37
   4  10  -5    0.79    6.75
  -4 -10   5    3.42    7.95
  -4  10   5   10.13   15.90
  -1 -13  -2   13.66    5.35
   1 -13   2    3.29   14.21
  -1  13  -2    5.41    7.97
   1  13   2   19.58    9.02
   1  13   2   17.50    9.36
   9   9   1   -0.46    6.08
  -9  -9  -1    7.91    6.63
   9   9   1    3.16    4.73
   9   9   1    2.36    5.29
  -9   9  -1    3.89    5.54
   9  -9   1   -0.88    9.23
   7  -7   3  254.55   22.68
  -7  -7  -3  258.92   37.29
  -7   7  -3  277.94   36.19
   7   7   3  279.03   18.51
   7   7   3  283.26   17.07
   9  -1   3   27.50    6.46
   9   1   3   38.18    9.55
  -9  -1  -3   46.19    5.93
  -9   1  -3   28.43   10.84
  10  10  -4  282.58   25.31
 -10  10   4  227.91   21.11
 -10  10   4  234.74   25.96
  10 -10  -4  227.12   35.81
   7 -11   1   31.61    8.42
  -7 -11  -1    8.46   12.02
   7  11   1    7.82    4.61
  -7  11  -1   47.45   14.70
   7  11   1    9.64   12.93
 -15   1   5   31.98    4.93
 -15   1   5   37.15   11.86
  15   1  -5   21.16   11.96
  15  -1  -5   41.64   12.47
   3  11   3  733.50   41.76
  11   1  -7    2.65   10.97
  -3 -11  -3  564.33   30.10
  11  -1  -7   13.63    6.86
   3  11   3  702.88   76.25
  -3  11  -3  666.94   66.20
  11   1  -7    3.04    3.30
   3 -11   3  653.66   47.18
  11   1  -7    5.24    5.90
  11  -1  -7   16.33    8.70
  -3 -11  -3  727.63   71.10
  15   1  -2    4.03    7.53
 -15   1   2   -1.87    4.32
 -15  -1   2   -0.24    4.11
  15  -1  -2    5.15    7.39
   5  -3  -7  111.10   16.24
   5  -3  -7  112.31   10.29
   5  -3  -7  109.50   10.31
   5   3  -7   68.44   10.04
  14   0  -6  410.38   34.50
   0  14   0   -2.35    4.56
   0  14   0    5.80    5.70
   0 -14   0    8.28    8.17
  14  -6  -3   18.34   10.22
  -5 -13   0   16.71    6.81
 -14   6   3   16.49   17.80
   5  13   0   13.58    6.10
   5  13   0    8.08    7.47
  14   6  -3   19.57   16.87
   5 -13   0   19.11   14.82
  -5  13   0   20.14    8.21
   8  12  -2   42.45   14.20
  -8  12   2   21.69    9.48
   8  12  -2   34.69   11.39
   8 -12  -2   20.45    9.28
  -8 -12   2   27.42   19.16
  -4  -8  -4  175.43   23.29
  -4   8  -4  229.28   19.94
   4  -8   4  206.82   30.29
   4   8   4  195.77   42.86
   3   9   4   -0.36    0.78
   3   9   4    4.30    4.63
  -3  -9  -4   -6.40    6.90
   3   9   4    1.94    1.26
   3  -9   4    3.08    5.78
  -3   9  -4   -1.07    3.29
   7  -1   4   99.18   13.58
   6  -8  -6  628.80   36.65
   7   1   4  106.20   11.33
  -6   8   6  615.87   50.67
   6  -8  -6  630.26   51.14
  -6  -8   6  562.85   41.91
   6   8  -6  681.55   63.31
  -7  -1  -4  125.20   17.29
  -7  -1  -4  115.41    7.68
  -6   8   6  607.83   31.27
  -7   1  -4  113.09   14.40
  -8   4   7   24.37    8.26
   8  -4  -7   22.49    8.54
   8   4  -7   14.75    7.25
   8  -4  -7   21.63    7.52
   4  -2  -7   10.44    4.33
   4  -2  -7    9.15    3.77
   4   2  -7    3.85    7.12
   4  -2  -7   17.76    7.57
   4   2  -7    9.84    6.12
  12   8  -1    4.65    6.24
 -12   8   1    2.14   12.04
  12  -8  -1    9.23    7.04
  12   8  -1    2.07    7.64
 -12  -8   1    7.78    5.21
  -9   7  -2   80.16   20.66
   9   7   2   60.22    6.63
   9   7   2   62.79   11.67
  -9  -7  -2   55.20   10.75
   9  -7   2   67.89   19.09
 -14   6   4   52.57   14.69
 -14   6   4   55.87    9.80
  14  -6  -4   60.88   15.62
  14   6  -4  107.45   27.88
  14   6  -4  119.90   16.78
   6  -4  -7   57.92    8.01
   6  -4  -7   61.99    5.41
   6   4  -7   42.64    9.06
   6  -4  -7   57.16   21.56
  -4 -12  -2    6.16    8.93
  -4  12  -2   26.16   15.22
   4  12   2   14.60    9.13
   4  12   2   14.33    4.60
   4 -12   2   42.75    9.11
  -4 -12  -2    8.49    8.43
  -8   8   6  490.66   39.31
   8  -8  -6  514.63   60.15
   8   8  -6  504.33   56.88
  -8   8   6  486.98   42.18
   8  -8  -6  492.23   37.70
  -8  12   1    2.62    6.01
   8 -12  -1   -0.70   10.01
   8  12  -1    4.17    7.53
   8  12  -1    8.27    8.32
   8  10  -5   75.41   15.44
   8 -10  -5   99.15   17.73
  14  -2  -6  176.88   21.47
  -8 -10   5  110.90   34.14
 -14   2   6  179.64   20.38
  -8  10   5  105.35   11.61
 -14   2   6  145.90   14.88
  -8  10   5  106.04   18.46
  14   2  -6  170.41   21.82
  10  -8   1   16.03   11.27
 -10   8  -1   16.10    6.90
   2  14   0   14.38    8.26
   2 -14   0   15.35   14.51
  -2  14   0   18.48   13.53
  10   8   1    3.82    6.72
  -1  -3  -6    4.42    6.57
  10   8   1    1.32    7.42
  -2 -14   0   16.22   12.82
   2  14   0   13.90    6.83
   1  -3   6    1.57    5.00
 -10  -8  -1    4.68    4.93
  -1   3  -6    3.46    4.58
   5  -7   4   63.12   17.07
  -5  -7  -4   40.69   21.81
  -5   7  -4   68.25   17.40
  -2  14   1   14.24    7.57
  -2 -14   1   22.41   14.54
   2 -14  -1   13.68   13.66
   2  14  -1   22.09   12.87
  -2  14   1   16.17   10.35
   0 -14   1   14.52   14.19
   0  14  -1   20.20   13.07
   0  14   1   12.10    9.38
   0 -14  -1   15.48   11.81
   0  14   1    9.66   11.45
  -2 -10  -4  191.05   24.92
   2  10   4  194.87   13.27
  -2  10  -4  331.27   23.88
   2 -10   4  304.43   36.86
   2  10   4  211.41   29.07
 -14  -4   1   46.38    9.95
  14  -4  -1   48.39   21.90
  14   4  -1   56.05   20.46
 -14   4   1   50.81   22.66
  -6  12  -1    6.62    6.97
   6  12   1   -4.07    2.29
   4  -4   5   -0.97    4.51
  -4   4  -5    3.34    4.38
  -6 -12  -1    1.26    2.75
   6  12   1   -0.16    3.63
  -4  -4  -5   -1.08    8.86
   6 -12   1    5.91    4.05
  -3  13   3  664.23   41.82
  -3 -13   3  874.60   57.53
   3  13  -3  840.70   53.10
  -3  13   3  621.06   56.11
 -11   1  -2   20.89    6.37
 -11  -1  -2   18.03    6.13
  11  -1   2   23.31   10.82
   3 -13  -3  620.87   42.17
  11   1   2   22.67    9.98
  -8  12   3  431.01   51.58
   8  12  -3  318.13   41.90
  -8 -12   3  284.12   27.32
  -8  12   3  392.27   28.71
   8 -12  -3  349.92   40.26
   8  12  -3  314.15   22.96
   3   1  -7   10.77    8.22
   4  -8  -6  306.72   48.76
  -4  -8   6  306.56   26.96
  -4   8   6  304.38   17.61
  -4   8   6  305.64   50.44
   3   1  -7    6.74    5.75
   4   8  -6  316.30   36.43
   4  -8  -6  243.86   10.56
   3  -1  -7   20.83    5.17
   3  -1  -7   25.63    9.36
   3  -1  -7   17.90    2.47
  -9  -3  -3  507.24   55.34
   9  -3   3  470.38   42.59
  -9   3  -3  464.41   29.41
  -9  -3  -3  507.95   26.50
   9   3   3  497.80   25.76
   4 -12  -4   86.23   17.50
  -4  12   4   87.31   35.29
  -4 -12   4  151.36   30.56
   4  12  -4  132.81   17.01
  -4  12   4  100.56   11.03
 -15   3   5   52.59   13.13
 -15   3   5   44.90    6.14
  12  -6  -6    0.65   10.23
 -12   6   6    5.85    5.69
 -12   6   6   10.17    5.43
  15  -3  -5   44.02   13.61
  12   6  -6    7.85    3.17
  15   3  -5   62.68   14.40
  12   6  -6    5.34    7.21
  12   0  -7    7.57    9.05
  12   0  -7    2.05    5.15
  11   3  -7   48.73   11.51
  11  -3  -7   62.10    9.21
  11   3  -7   40.59    6.65
  11   3  -7   37.74   12.02
  11  -3  -7   54.81   14.31
 -11   3   7   49.42    8.57
  15   3  -2   47.04   13.42
  15  -3  -2   53.55   23.30
 -15   3   2   53.49   22.80
 -15  -3   2   48.43    7.47
  10   4  -7   30.16    8.74
 -14  -6   2  109.17    9.76
  10   4  -7   46.26    9.30
 -10   4   7   16.72    7.56
  14   6  -2  116.18   28.50
  10  -4  -7   16.67   10.93
  14  -6  -2  104.22   19.33
 -14   6   2   96.32   31.73
  10  -4  -7   19.01    7.48
   2 -10  -5   89.74   18.02
   2  10  -5   67.98   13.68
  -2  10   5   96.84    9.81
  -2  10   5   99.73   18.49
  -2 -10   5   57.51   14.83
   2 -10  -5  101.20    9.68
  12   4   1    2.80    4.67
  12  -4   1    4.92    5.57
 -12   4  -1    1.49    9.40
 -12  -4  -1    6.82    4.61
  -9  11   4  118.93   14.73
   9 -11  -4  122.58   15.43
   8   6   3   52.75    8.09
   8  -6   3   42.54    9.39
   9  11  -4  142.71   30.33
  -9 -11   4  167.92   23.79
  -9  11   4  152.20   34.03
  -8   6  -3   36.81   16.41
  -8  -6  -3   65.28   11.87
   8   6   3   53.62    7.56
   7   3   4   10.24    3.77
  -7  -3  -4   14.17    7.75
   7  -3   4    7.53    7.41
  -7   3  -4   10.89    4.21
  12  -8  -5    4.19    5.16
 -12   8   5    5.99    8.13
  12   8  -5    1.42    1.48
  12   8  -5   14.12   10.06
 -12   8   5    3.12    4.75
  11   7  -6   24.74    9.94
  11  -7  -6   20.28    7.21
 -11   7   6   18.75   13.84
 -11   7   6   16.07    6.91
  13   7  -5   19.71    8.60
 -13   7   5   16.35   12.83
 -13   5   6    1.91    3.74
  13   7  -5   -3.38   10.34
  13  -7  -5   15.03    8.19
 -13   7   5   10.28   10.94
  13   5  -6    9.76   11.09
 -13   5   6    0.86    8.43
  13   5  -6    2.42    1.48
  13  -5  -6    4.28    4.94
  13   5  -6    2.61    8.83
   5 -13  -3  206.70   18.92
   7   5  -7  723.30   62.13
  -5  13   3  242.09   30.61
  -7   5   7  783.83   76.22
  -5 -13   3  184.30   25.65
  -5  13   3  230.24   44.67
   5  13  -3  186.15   34.06
   7  -5  -7  739.14   56.90
   7  -5  -7  644.12   30.82
   2 -12   3  166.85   22.51
  -2  12  -3  163.14   22.34
  -2 -12  -3  215.74   21.16
   2  12   3  213.56   26.25
   2  12   3  230.14   20.44
  -2 -12  -3  214.16   24.25
  -6 -12   4   54.09   13.14
  -6  12   4   42.88    8.45
   6 -12  -4   36.73    7.87
   6  12  -4   57.79   19.94
  -6  12   4   38.03   13.99
  13  -7  -1  146.24   20.68
  -1 -13   3  154.60   35.52
   1  13  -3  128.04   19.83
  -1  13   3  173.90   42.21
 -13   7   1  126.92   20.26
  13   7  -1  145.92   16.96
 -13  -7   1  141.03   15.18
  -1  13   3  183.86   21.98
  13   7  -1  139.45   17.44
   1 -13  -3  178.11   14.63
  12   2  -7   11.17   10.91
  12   2  -7   11.16    5.89
  12  -2  -7    8.21    4.62
  12  -2  -7   13.54    6.77
  12   2  -7   11.20   13.69
  -5  -1  -5   51.43   21.50
  -5  -1  -5   47.68    5.74
   5   1   5   43.99    3.47
  -5   1  -5   21.33    7.30
   5  -1   5   13.31    7.73
 -13  -5   0   19.94    6.14
 -13   5   0   45.77   17.09
  13  -5   0   48.78   17.41
  13   5   0   21.04   14.48
   2   0   6  293.37   18.09
  -2   0  -6  324.55   31.40
   9  -5  -7  212.63   22.47
   9  -5  -7  235.69   21.71
  -2   0  -6  286.95   15.68
   9   5  -7  260.40   35.60
  -9   5   7  210.58   34.35
  -2  12   4   26.98    9.80
 -10 -10   0  314.12   31.10
  11  -9  -5   25.34   14.86
  -2 -12   4   58.93   20.02
 -10  10   0  331.20   47.26
  11   9  -5   29.82   10.28
 -11   9   5   23.30    9.80
  10  10   0  292.12   20.49
 -11   9   5   28.01   14.72
  10  10   0  295.68   34.37
  10 -10   0  317.66   29.20
   2  12  -4   45.61   10.75
   2 -12  -4   25.95    9.97
  -2  12   4   27.45   13.47
  -6   6  -4  103.55   19.95
  -6  -6  -4   84.65   27.77
   6  -6   4   97.42   19.73
   9 -11   0    1.39    5.82
  -9  11   0    1.74   10.02
   9  11   0    3.28    3.60
   9  11   0    3.14    7.67
 -16   0   4  534.05   44.99
 -16   0   4  486.01   20.76
  16   0  -4  548.65   45.86
  -4 -14   1  104.02   27.18
   4  14  -1  120.40   26.34
   4  14  -1  121.88   15.13
  -4  14   1  126.25   16.79
   4 -14  -1   89.63   27.90
  -4  -4   7   37.27    7.63
   4  -4  -7   15.43    3.84
   4  -4  -7   18.85    3.51
   4   4  -7   34.10    6.14
   4  -4  -7   18.26   10.38
   7  13  -2   51.48   13.40
 -15   5   4   53.43   19.61
 -15   5   4   23.95    6.22
  -7 -13   2   42.16   19.03
   1  11   4  105.42   11.10
  -1 -11  -4  104.61   18.76
   7  13  -2   39.84    9.37
  15   5  -4   27.46   12.45
   1  11   4  100.10   34.29
   7 -13  -2   17.21   16.93
  -7  13   2   21.30   10.40
  -1  11  -4  140.02   16.59
  -1 -11  -4   71.79   10.74
   1 -11   4  146.99   17.14
  15  -5  -4   50.36   20.31
  15  -5  -3  546.72   46.31
 -15   5   3  545.17   67.15
  15   5  -3  514.71   43.96
  -2  14  -1  111.30   16.82
   2 -14   1  111.28   17.50
   2  14   1  108.53   20.74
  -2 -14  -1  102.33   13.40
   2  14   1  102.67   29.62
 -10   6  -2   83.15   12.22
  10   6   2   72.56    8.44
 -10  -6  -2   76.11   20.66
  10  -6   2   73.72   20.98
  11   7   1  137.32   13.66
 -11  -7  -1  135.32   22.98
 -14   6   5   23.91   10.86
  14   6  -5   11.65    8.75
  14  -6  -5   27.02   10.27
 -14   6   5   19.11   15.51
 -11  -3  -2   31.05    6.79
 -11   3  -2   22.92   13.27
 -11   7  -1  166.63   29.88
  11   7   1  221.91   24.07
  14   6  -5   20.92   11.21
  11  -3   2   22.82    7.85
  11  -7   1  162.34   31.03
 -11  -3  -2   27.92   14.39
  11   3   2   31.75   10.45
  -2 -14   2   39.24   20.98
   3  -3  -7   92.25    5.87
   2 -14  -2   41.96   15.93
   3  -3  -7   89.33    5.17
   3  -3  -7   92.09   16.91
  -2  14   2   39.12   24.16
   3   3  -7   59.86   13.66
  -3  -3   7   58.03   10.67
  -2  14   2   38.54    9.11
   2  14  -2   34.35   18.42
   7  13  -1   24.26    8.37
   7  13  -1   26.64    8.52
  -7 -13   1   26.43    8.69
   7 -13  -1   56.29   11.21
  -7  13   1   50.85   10.77
 -10   8   6  193.15   17.05
 -10   8   6  194.75   36.41
  10   8  -6  184.06   22.74
  10  -8  -6  235.01   28.30
  16   0  -3    0.17    6.53
 -16   0   3   -4.57    6.21
   5  -5  -7  102.69    8.01
  -5  -5   7  152.38   16.82
   5  -5  -7  126.84    7.72
   5   5  -7  136.60   13.68
   5  -5  -7  125.75   33.95
  14   4  -6    0.13    7.02
  14   4  -6   -1.75    7.21
 -14   4   6    5.23    5.80
  14  -4  -6    5.86    5.96
 -14   4   6    7.86    9.69
  11   9   0   23.61    6.54
  11   9   0   17.47    6.95
  -3 -13  -2   24.70   13.41
  -3  13  -2   56.92   12.55
 -11  -9   0   26.11   10.04
   3  13   2   19.12   21.69
   3 -13   2   54.44   12.96
 -11   9   0   16.07    9.88
  11   9   0   22.28    7.19
  11  -9   0   22.86    9.97
   3  13   2   36.14   11.87
   2  -2   6  122.06    9.18
   2   0  -7    1.40    2.40
  -2  -2  -6  126.86   20.29
   2   0  -7    4.81    9.12
  -2   2  -6  121.58   12.79
  14   0   0 2343.30  148.96
   5 -13   1    3.35    9.30
   5  13   1   17.88   16.07
  -5 -13  -1   24.21    6.60
   0  -6  -6   37.85   21.77
   0   6  -6   39.22   12.21
   0  -6   6   36.12    8.27
   5  13   1   16.84    9.68
  -5  13  -1   13.55   16.17
 -14   0   0 2306.08  144.58
  -1   7   6   15.11   12.06
   1   7  -6   24.33    6.66
  -1  -7   6   25.51   12.78
   1  -7  -6   11.88   11.23
 -16   2   4  375.65   35.26
  16   2  -4  397.14   37.95
 -16   2   4  347.35   16.91
  16  -2  -4  341.86   34.69
  -5  11   5  297.95   26.58
   5  11  -5  182.78   25.45
  -5 -11   5  187.05   46.52
  -5  11   5  349.11   52.04
   5 -11  -5  322.51   17.53
   8 -12   0   82.87   15.42
  -4 -14   0   66.21   12.57
  -4  14   0   68.90   13.62
  -8  12   0   88.98   27.74
   4 -14   0   62.32   14.19
   4  14   0   62.28   18.16
   4  14   0   66.89   13.11
   8  12   0   82.16   17.09
   8  12   0   77.06   12.67
  -2  -8  -5    7.93    8.07
  -2   8  -5    9.16    5.44
   2  -8   5    6.07    5.72
   2   8   5    1.25   15.86
   7  -9  -6   39.52    5.76
  -7  -9   6   30.60   10.63
  -7   9   6   53.39   13.54
  -7   9   6   43.44   10.97
   7  -9  -6   54.04   20.02
   7   9  -6   29.73   10.86
   4  14  -2   18.84    8.57
  -4 -14   2   23.55    9.72
  -4  14   2   20.83   11.09
   4 -14  -2   17.91   14.11
  -4  14   2   20.11   14.13
  15  -1  -6    3.08    5.24
  15   1  -6    4.40    5.17
 -15   1   6   -0.07    2.16
  16  -2  -3   21.77   17.68
 -16   2   3   23.76   10.77
  16   2  -3   22.13   10.99
 -16  -2   3   16.34    3.60
  13   1  -7   57.30   13.19
  13   1  -7   66.72   10.23
  13  -1  -7   40.58   10.77
  15  -1  -1   88.92   16.56
 -15   1   1   86.10   28.32
  15   1  -1  103.15   16.13
  13  -1  -7   54.18   12.73
 -15  -1   1  104.53   15.95
  -5   9   6   80.46   16.58
  -5  -9   6   37.61   24.01
   5  -9  -6   71.01   16.40
   0  14   2   15.88   10.27
  -5   9   6   70.31    6.47
   0  14   2   24.51   10.72
   0  14  -2   12.74    8.49
   5   9  -6   45.87   12.85
   0 -14   2   20.84   15.88
  -3   7  -5    8.04    9.12
   0 -14  -2   13.67    6.37
  -3  -7  -5    9.56    7.72
   5  -9  -6   76.29    8.83
   3  -7   5    8.14    9.33
   1  -9   5   12.78    7.35
  -5  -3  -5   31.87   22.09
   5  -3   5   44.99   10.79
  -5   3  -5   48.63   10.69
  -1  -9  -5   14.17   17.01
   1   9   5    5.84   18.47
  -1   9  -5   14.46    6.90
 -10  10   5   32.33   18.72
  10 -10  -5   35.50    8.26
  10  10  -5    3.29   17.95
 -10  10   5   22.86    8.05
   1  -5   6    6.83    7.31
  -1  -5  -6   -1.82    7.84
  -1   5  -6    7.08    3.87
 -16   0   5    3.50    5.99
  16   0  -5   -1.33    6.21
  -2  -2   7    7.01    4.09
  -7  11   5  319.46   34.42
   2  -2  -7    6.61    2.45
   7 -11  -5  287.50   29.64
  -7 -11   5  275.29   49.16
   2   2  -7    6.71    5.12
  -7  11   5  296.08   21.41
   2  -2  -7   13.94   13.58
   2  -2  -7    6.56    1.83
   7  11  -5  284.81   43.71
  14   2   0  718.59   48.62
 -14  -2   0  656.63   48.55
 -14   2   0  669.93   45.72
 -14  -2   0  674.16   62.01
  14  -2   0  698.01   47.66
   8  -6  -7   -0.67    4.62
  -8   6   7   -5.41    8.07
   8   6  -7   -1.15    4.06
  -8   6   7   -0.38    2.49
   8  -6  -7   -0.93    3.64
   2  -8  -6   87.81   18.50
  -2   8   6   74.86   30.90
   2   8  -6   79.10   12.03
  -2  -8   6   76.11   13.40
  12  10  -3   44.47   10.92
 -12  10   3   33.29   11.70
  12 -10  -3   43.02   12.50
  12  10  -3   39.12    4.97
  -7 -13   3   58.46   14.72
  -7  13   3   62.84   11.70
  -7  13   3   57.46   15.41
   7 -13  -3   56.98   11.12
   7  13  -3   54.32   12.18
  -8  12   4    4.04    8.43
   8 -12  -4    1.39    9.66
  -8  12   4    2.37    5.63
  -8 -12   4   14.07    7.24
   8  12  -4   17.73    7.18
  -6   6   7   -3.00    9.53
  13   9  -3   -3.84    4.72
   6  -6  -7    0.31    2.69
  13   9  -3   -1.57    3.42
   6  -6  -7    7.15    5.88
 -13   9   3    1.15    4.01
  -6  -6   7    5.01    4.97
  13  -9  -3    3.30    4.32
  13   9  -3   -0.15    2.12
   6   6  -7   -1.88    6.94
   3  11  -5  205.95   21.51
 -13  -1  -1  159.32   26.77
   3 -11  -5  154.93   23.12
  -3 -11   5  209.11   24.16
   9  -5   3  319.72   25.29
  -3  11   5  169.98   42.53
  -9   5  -3  334.34   25.43
   3 -11  -5  156.29   17.11
  -3  11   5  176.49   12.02
  13   1   1  160.85   27.10
   9   5   3  345.45   23.96
  -9  -5  -3  354.69   30.85
 -13   1  -1  155.77   16.57
  13  -1   1  164.41   28.38
 -15   5   5   30.82   17.86
  15   5  -5   14.10   20.84
  15  -5  -5   29.67   11.60
 -15   5   5   23.37   10.35
 -12   4   7    1.53    8.11
  12  -4  -7   43.24   11.52
  12   4  -7   22.63    4.36
  12   4  -7   18.26    9.99
 -12   4   7   37.16    7.06
  12   4  -7   18.82   19.46
  12  -4  -7   38.67   13.86
 -15  -5   2  181.34   13.19
  11   5  -7   62.15   13.42
 -15   5   2  146.34   23.10
  11  -5  -7   43.06    9.94
 -11   5   7   54.07    9.68
 -11   5   7   49.40   17.36
  11  -5  -7   50.29    9.12
  15  -5  -2  153.05   23.35
  11   5  -7   51.78    6.08
  15   5  -2  174.82   21.21
 -12  -8   0  222.43   15.91
  12   8   0  221.33   19.42
 -12   8   0  215.36   24.03
  12   8   0  195.77   24.20
  12  -8   0  230.79   24.91
  16   2  -5   78.15   29.39
 -16   2   5   73.57   16.24
 -16   2   5   73.25    9.60
  16  -2  -5   82.64   18.28
 -11  11   3  494.07   38.08
  11  11  -3  485.73   28.05
  11 -11  -3  525.90   40.03
  11  11  -3  447.53   34.87
  12 -10  -2  128.67   20.15
  12  10  -2  128.39   16.27
  12  10  -2  142.63   16.75
 -12  10   2  122.43   18.89
  -7  -5  -4   10.62    8.08
   7   5   4    9.81    2.60
  -7   5  -4    6.62    5.29
   7   5   4   11.16    2.81
   7  -5   4   10.17    8.93
  -1  13  -3   63.10   14.22
   1  13   3   65.93   16.25
  -1 -13  -3   62.51   13.36
   1 -13   3   64.15   14.57
   1  13   3   58.47    8.04
 -14   6   1   11.20    7.42
  14   6  -1    2.26    5.86
  11 -11  -2   34.34   12.29
  11  11  -2   42.61    6.83
   9  -9  -6   44.43   12.36
  -9   9   6   29.00   12.22
   8   0   4  259.24   23.22
 -14  -6   1    5.26    5.61
  11  11  -2   43.00   16.35
  -8   0  -4  319.81   24.86
  14  -6  -1    5.71    7.27
   9   9  -6   34.35   11.35
 -11  11   2   39.87   11.91
  -9   9   6   33.95   12.75
 -10   0  -3    2.42    3.56
  10   0   3    6.35    3.54
  -4  -6  -5   20.74   17.86
  -4   6  -5   20.04    6.28
   4  -6   5   20.84   11.01
  -7  13   0   -5.54    7.72
   7  13   0    0.54    6.73
   7 -13   0    6.11    7.71
  -7 -13   0    1.82    3.75
   7  13   0   -0.37    2.98
   0 -12  -4    5.37    3.31
   0 -12  -4    4.23   14.41
   0  12  -4   18.95    7.33
   0 -12   4   25.76    7.91
   0  12   4    5.75    5.63
   0  12   4    6.60   16.43
   0  10  -5    5.03    3.82
   0 -10  -5   -0.57    1.20
   0  10   5    1.52    1.75
   0  10   5    2.08    5.80
   0 -10  -5    5.50    5.14
   0 -10   5    3.47    7.39
 -15   3   6   12.76    6.59
  15   3  -6   16.96   17.26
 -15   3   6   10.00    8.27
  15  -3  -6   14.10    9.33
 -13   9   4    7.31    6.59
  13   9  -4    5.37    6.30
 -13   9   4    7.50   10.35
  13   9  -4    4.02    2.64
  13  -9  -4    6.60   12.12
 -15   3   1  279.77   26.81
 -15  -3   1  225.26   22.18
  13  -3  -7  305.05   21.06
  13   3  -7  267.66   14.53
  15   3  -1  249.97   26.03
  13   3  -7  291.44   30.88
  15  -3  -1  295.87   43.94
  13   3  -7  259.94   24.82
  13  -3  -7  313.09   40.90
 -13   3   7  264.16   18.72
 -16   0   2  203.07   40.28
  16   0  -2  190.68   25.05
  10  -6  -7   15.03    8.46
 -10   6   7   11.10    8.77
  10  -6  -7   12.07   11.92
 -10   6   7    7.86   13.00
  10   6  -7    3.58   12.85
  13  -9  -2    3.02    4.94
  13   9  -2    0.08    3.30
  13   9  -2    5.25    8.39
  13   9  -2    1.33    6.30
 -13   9   2   -2.72    4.64
  14   8  -3    6.78   11.64
 -14   8   3    8.08    9.46
  14  -8  -3   19.61    9.93
  14   8  -3   15.58    9.62
  -2   4  -6    4.47    3.20
  12  10  -4  172.19   13.46
 -12  10   4  102.11   18.14
 -12  10   4  111.51   18.59
  12 -10  -4  105.52   32.69
  -2  -4  -6   11.56    7.45
   2  -4   6    0.95    3.48
  12  10  -4  180.07   19.13
   6  10   3   56.15   25.93
   6 -10   3   49.20   12.58
  -6  10  -3   54.05   21.66
 -12   6  -1    7.97    5.99
  -6 -10  -3   59.36   12.41
  12   6   1    1.69    4.71
 -12  -6  -1    4.49    4.73
   6  10   3   52.27    8.99
  12  -6   1    7.45    6.16
   6  10   3   57.62    8.26
  16   4  -4   60.79   29.95
  16  -4  -4   93.56   29.98
 -16   4   4   79.56   17.40
  -8   2  -4  205.93   20.21
  10  -2   3   63.47   13.31
 -10  -2  -3   29.40   18.47
  -8  -2  -4  156.81   10.15
 -10  -2  -3   21.09   11.09
   8  -2   4  177.45   19.76
 -10   2  -3   60.85    7.98
  -8  -2  -4  177.15   21.46
   8   2   4  145.62   14.72
  10   2   3   12.53   10.11
   8  10   2   66.32   14.59
   8  10   2   59.58   13.26
   8 -10   2   84.86   14.33
   8  10   2   66.34   11.61
  -8 -10  -2   67.05   20.14
  -8  10  -2   97.04   25.65
   3  -9  -6   31.82   18.64
  -7 -11  -2   19.24    8.66
  -7  11  -2   37.27   16.93
  -3   9   6   16.32    4.02
  -3  -9   6   21.71    9.37
   3  -9  -6   18.86    3.81
   7  11   2   17.81   10.01
  -3   9   6    8.80   20.32
   7 -11   2   35.02    9.86
   7  11   2   17.33    4.65
   3   9  -6   20.14    7.87
   1   1  -7   64.17   13.46
  10 -12  -2   59.99   14.41
  -1  15   0    2.53    4.34
   1  -1  -7   44.45    5.37
  10  12  -2   70.01   11.72
   1   1  -7   45.90    4.47
   6  14  -1   10.48    6.30
   1 -15   0   -2.22    4.32
  -1 -15   0   -3.45    7.25
  -6 -14   1    8.85   12.26
   1  -1  -7   40.33    4.34
 -10  12   2   63.55   14.47
  -6  14   1    7.50    7.67
  10  12  -2   61.92    9.86
   1  15   0    3.14    3.88
   1  -1  -7   57.30   13.65
   6 -14  -1    7.66    7.69
   1  15   0   -2.18    8.29
   6  14  -1    9.78   10.87
 -11  -5  -2  156.20   17.86
 -11   5  -2  163.21   16.98
 -14   8   4  196.91   19.98
  11   5   2  148.91   13.03
  14   8  -4  244.76   29.22
  14  -8  -4  192.49   44.24
 -14   8   4  200.77   25.16
  14   8  -4  212.43   23.52
  11  -5   2  166.96   28.40
  -7   9  -3    9.96    5.95
   7   9   3    7.84    7.35
   7   9   3    3.85    4.01
  -7  -9  -3    5.12    6.07
   7  -9   3    5.12    5.91
   7   9   3    3.83    2.18
   3   5  -7   36.14    7.56
  -3  -5   7   46.64   14.56
   5 -11   3  313.75   32.08
   5  11   3  368.81   24.81
  -5 -11  -3  386.14   49.47
   3  -5  -7   40.55   22.68
  -5  11  -3  309.31   48.30
   5  11   3  397.82   38.42
  13  -3   1  341.88   45.89
 -13  -3  -1  424.94   30.09
 -13  -3  -1  432.08   40.40
 -13   3  -1  363.69   30.20
  13   3   1  435.18   41.89
   6  14  -2   14.33   12.51
  -6  14   2   15.58   10.75
  -6 -14   2   15.31    8.67
  -6  14   2   11.50    7.97
   6  14  -2    8.94    7.45
   6 -14  -2   14.93    7.86
  16  -4  -3   59.41   27.08
  -4  14  -1    9.67    8.36
 -16   4   3   47.36   26.38
   4 -14   1    6.56    8.57
  16   4  -3   80.24   25.79
   4  14   1   12.57   14.48
  -4 -14  -1    8.61   10.24
 -16  -4   3   54.45    2.90
   4  14   1   11.76    5.36
  16   2  -2  135.30   20.90
 -16   2   2  151.12   35.80
  10  12  -3    4.20    6.63
  10  12  -3    6.24    4.03
  10 -12  -3   10.06   12.14
 -16  -2   2  143.66   20.98
 -10  12   3   10.67    7.01
  14   0  -7    1.03    8.39
  14   0  -7    0.87    2.00
 -10  12   3   12.88    8.30
 -16  -2   2  123.86   12.17
  16  -2  -2  136.43   21.41
   9  11  -5   45.52   11.13
  -9  11   5   17.78   12.86
   9 -11  -5   18.50   13.63
  -9 -11   5   66.52   14.33
  -9  11   5   23.44    8.51
   2   4  -7    9.78    7.37
   2  -4  -7   20.56    9.09
  -2  -4   7    6.06    4.94
  14  -4   0   -1.96   13.09
 -14   4   0    8.67    7.67
  -3  -1  -6   16.24    8.00
  14   4   0    8.96    6.73
 -14  -4   0   12.93    8.14
   3  -1   6    1.89    4.39
   3   1   6    9.55    2.64
  -3  -1  -6    6.61    2.16
  -3   1  -6   -0.02    3.98
  -1 -15   1  128.25   29.82
   1  15  -1  123.65   16.47
  -5 -13   4   48.98   12.89
  -5  13   4   31.14   12.37
  -1  15   1  108.08   25.94
   1 -15  -1  100.04   15.77
   5  13  -4   32.15   10.75
  -1  15   1  105.14   19.75
  -5  13   4   24.74   13.87
   5 -13  -4   19.43    7.41
   4   6  -7    0.15    3.78
   2  14   2    2.14   16.48
   2  14   2    9.28    9.01
   4  -6  -7    0.93    1.10
   2 -14   2    8.54    8.66
  -4  -6   7    0.52    6.39
  -2  14  -2    9.58    8.57
   4  -6  -7    4.77    1.76
  -2 -14  -2   11.88    5.38
   4  -6  -7   -0.95    6.48
 -11  11   4    6.65    6.34
  11 -11  -4    9.83    6.60
  -3  13   4   11.80   11.94
  11  11  -4    2.38    6.70
  -3  13   4   15.84    5.58
 -13   7   6   -1.59    3.67
 -11  11   4    8.58   12.30
  13  -7  -6   -5.46    7.18
  11  11  -4    4.80    5.52
   3  13  -4   25.00   15.62
  13   7  -6    3.50    4.66
 -13   7   6    4.84    5.84
   3 -13  -4    9.99    9.58
  -3 -13   4   27.50   17.26
  -7   7   7  347.16   34.44
  -7   7   7  279.82   16.70
  -9  -9  -2    6.34    5.51
  -9   9  -2    3.30    6.47
   7   7  -7  282.05   27.25
   7  -7  -7  339.44   33.06
   9   9   2    6.17    3.47
   7  -7  -7  350.98   21.71
   9  -9   2    2.90    6.09
   9   9   2    3.64    5.38
   4  14  -3    3.64    6.42
  -4  14   3    3.39    8.18
   4 -14  -3    6.09    8.79
  -4  14   3    2.21    5.01
  -4 -14   3   10.54    7.20
  -6 -12  -2   57.15   21.44
   6 -12   2   70.48   14.67
   6  12   2   59.28    7.39
   6  12   2   50.14   14.81
  -6  12  -2   68.86   24.23
  -6   0  -5    1.69    1.86
   6   0   5    1.41    3.11
  -2  14   3   11.41    8.83
   2 -14  -3    9.57    5.45
  -2  14   3    2.00   17.59
  -2 -14   3    7.44   14.75
   2  14  -3    1.95   13.51
 -12   0  -2  511.83   32.56
  12   0   2  580.22   47.91
 -12   8   6   28.51    9.40
 -12   8   6   30.35   17.51
  12  -8  -6   39.20   10.15
  12   8  -6   67.48   22.44
  14   2  -7    6.23    9.83
  14   2  -7    0.80    2.96
  14  -2  -7    0.91    8.62
  14   8  -2   84.40   16.92
 -11  11   1   68.22   23.61
  14   8  -2   73.00   11.92
  14  -8  -2   87.13   18.10
  11  11  -1   39.82   15.52
  11 -11  -1   51.75   23.13
  11  11  -1   39.57   14.22
 -14   8   2   91.49   17.75
  -5  -5  -5   68.44   25.78
  -5   5  -5   58.16    8.79
   5  -5   5   58.81   14.75
  14   6  -6    8.51   13.97
  14   6  -6    9.62    7.14
 -14   6   6   -0.76    7.74
 -14   6   6    2.68    6.08
  14  -6  -6    5.38    6.51
  13   7   0   16.01   12.19
  13  -7   0   19.28    9.71
 -13   7   0   17.95    9.28
 -13  -7   0   12.90    9.63
 -16   4   5    0.34    5.89
  16  -4  -5   -2.07    5.99
   9   7  -7   38.91    8.80
  -9   7   7   12.94    5.34
  -9   7   7    8.30    9.52
 -16   4   5   -0.57    4.39
  -5  -9  -4   -3.15    7.49
   5   9   4    0.06    1.36
   9  -7  -7   17.41    8.50
  -5   9  -4    2.69    3.70
   5  -9   4   -4.09    3.59
   5   9   4   -3.02    5.23
  16   4  -5   11.44    6.45
   5   9   4    1.40    1.36
   9  -7  -7   12.78   15.91
   4 -10   4  178.72   19.99
  -8   8  -3    4.94    4.43
  -4 -10  -4  114.68   21.53
  -4  10  -4  201.45   20.16
   4  10   4  122.94   42.89
   8  -8   3    0.01    4.23
   8   8   3    2.38    3.29
   8   8   3    0.10    1.77
  -8  -8  -3    6.94    7.55
  -3  15   1  235.66   23.63
  -6 -10   6   34.05    9.16
  -3  15   1  214.07   29.86
   3  15  -1  216.20   22.57
   6  10  -6   33.35   14.07
   3  15  -1  237.43   25.92
  -6  10   6   19.79   10.16
  -6  10   6    6.24    7.38
   6 -10  -6    9.35    3.65
   6 -10  -6    7.29   15.38
  -3 -15   1  188.38   38.77
   3 -15  -1  218.54   24.52
  -1  11   5    0.50    3.53
   4  12   3   -1.63    6.20
   1 -11  -5    2.65    7.55
   4 -12   3    0.00    5.42
  -4 -12  -3    1.62    5.07
   4  12   3    3.16    3.85
  -1  11   5   -2.80    8.15
  -4  12  -3    3.55    9.30
  -1 -11   5   24.95   11.21
   1 -11  -5   -0.23    3.34
   1  11  -5   24.25    5.83
   1 -15   1  214.32   25.50
  -1  15  -1  223.98   39.20
   1  15   1  211.48   43.95
  -1 -15  -1  211.44   21.54
   1  15   1  234.23   21.29
  12  10  -1    4.75    6.29
  16   0  -6  314.07   54.27
 -12  10   1    8.49   11.41
  12 -10  -1    8.66   12.09
  12  10  -1    1.70    4.82
  12  10  -1    3.59    6.45
  15   7  -4   52.78   20.47
  15   7  -4   57.49   14.91
  15  -7  -4   23.06   19.44
 -15   7   4    2.62    7.03
 -15   7   4   28.13   10.64
 -15   7   3  100.16   19.08
  15   7  -3   71.63   31.00
  15  -7  -3   95.92   19.49
  15   7  -3   74.95   17.49
  -1  -3   7  188.72   15.61
   1   3  -7  193.16   19.85
   1  -3  -7  284.61   29.22
  10  12  -1   -1.59    2.87
   9  11   1   49.51   11.66
 -10  12   1   -1.18    7.43
   9 -11   1   34.96   12.43
  -9 -11  -1   37.71    9.32
   9  11   1   30.86   18.29
  10 -12  -1    1.31    7.11
  10  12  -1    4.89    4.69
  -9  11  -1   51.27   13.20
  -6  -2  -5   44.64   13.44
  -6   2  -5   53.91    9.96
   6   2   5   40.90    5.21
  -6  -2  -5   41.68    5.70
   6  -2   5   52.62   10.06
  -3  15   0    8.74   12.54
  -3 -15   0    4.39    6.48
   3  15   0    0.70   10.28
   3 -15   0   13.75    7.69
  12   2   2  352.24   34.78
  12  -2   2  365.82   41.00
 -12   2  -2  351.11   39.67
   3  15   0    6.58    7.52
 -12  -2  -2  370.19   42.64
 -12  -2  -2  403.67   37.68
   9  13  -2    2.65    4.39
   9 -13  -2    7.18    6.49
   9  13  -2    2.79    9.45
   6 -14   0   -2.10    9.25
  -6 -14   0    1.01    7.03
   6  14   0    0.49    4.54
  -9  13   2    7.08    6.60
   6  14   0    1.06    3.48
  -6  14   0    2.10    5.04
   8  10  -6  102.62   16.78
  -8 -10   6  115.23   35.93
   8 -10  -6   90.56   16.28
  -8  10   6   83.03   18.42
  -8  10   6  105.25   19.73
   5  -7  -7    0.43    2.18
  -5  -7   7    7.05    4.88
  -5   7   7    5.17    7.38
   5   7  -7   18.60    5.06
   5  -7  -7    5.61   13.33
   8   0  -8  601.32   50.54
   8   0  -8  739.44   62.32
   8   0  -8  651.80   37.87
  -7 -13   4   57.01   15.07
  10  10   1    2.71    5.62
  -7  13   4   52.22   27.49
  -7  13   4   63.74   17.25
   7  13  -4   40.30   12.92
  10  10   1    7.78    8.35
  10  10   1    1.17    3.61
  10 -10   1    7.57    5.86
   7 -13  -4   44.74    9.44
 -10  10  -1   -1.93   10.44
 -10 -10  -1   -2.00    7.13
  17   1  -4  709.92   88.87
   3  -3   6   31.24    9.31
  -6   8  -4  226.70   30.34
 -17   1   4  666.18   29.05
   6   8   4  161.51    8.72
 -17   1   4  693.53   55.83
  -6  -8  -4  187.46   33.79
   6   8   4  149.72    8.01
  17  -1  -4  744.03   60.10
   6  -8   4  184.55   18.73
  -3  -3  -6   31.70   13.27
  -3   3  -6   25.82    8.80
  -3  11  -4    3.85    5.16
   8  12   1    2.01    3.50
   8 -12   1    1.86    6.33
  -6  12   5    5.58   19.38
   3 -11   4    0.56    5.26
   8  12   1    7.57    5.73
   3  11   4   -3.51    7.15
  -3 -11  -4    1.97    5.73
   6  12  -5   25.59    8.65
  -6  12   5    8.21    5.32
  -8 -12  -1    1.08    5.50
  -6 -12   5   31.21    9.83
   3  11   4    2.49    2.72
  -8  12  -1    5.56    6.54
   6 -12  -5    1.47    8.38
   9  -1  -8   61.05   13.83
   9   1  -8   41.38    9.42
   9  -1  -8   69.90   10.74
  11  -9  -6    3.47    9.58
  11   9  -6   11.25    7.47
   9   1  -8   54.26    9.25
   9  -1  -8   67.02   14.24
 -11   9   6    1.80   11.89
 -11   9   6    5.08    9.36
   9   1  -8   45.40    9.89
  -8   4  -4    8.00    5.25
   8  -4   4    3.79    9.18
  -8  -4  -4   17.00    8.94
   8   4   4   16.64    4.28
 -10   4  -3  152.82   14.94
  10  -4   3  150.41   15.33
  10   4   3  130.78   10.28
 -10  -4  -3  139.59   19.28
 -13   9   5   40.00    9.71
  16   2  -6   83.02   18.31
  16  -2  -6   69.69   31.26
 -13   9   5   26.59   10.43
 -16   2   6   71.87    8.96
 -16   2   6   98.62   17.16
  13   9  -5   11.87   11.80
  13  -9  -5   27.81   10.96
  -6  14   3    5.50    6.66
  -6 -14   3   12.53    8.53
   6 -14  -3    6.63    6.42
  -6  14   3   12.84    9.71
   6  14  -3    7.73   12.46
  -4  12   5   47.88   16.39
 -10   8  -2   71.95   13.62
   4 -12  -5   33.83   10.95
  10  -8   2   70.59   13.07
   4 -12  -5   -3.50   12.82
  -4  12   5   38.19   10.96
 -10  -8  -2   63.94   12.16
  10   8   2   54.03   12.88
  10   8   2   62.14    7.59
  -4 -12   5   90.71   15.01
   4  12  -5   85.74   21.18
  14  -8  -5    4.52    6.77
 -14   8   5    1.02    6.15
 -14   8   5    4.27    4.98
  14   8  -5    4.20    8.04
  14   8  -5    2.70   11.46
  10   0  -8   54.71    9.86
  10   0  -8   49.42   15.73
  10   0  -8   58.47    9.72
  -5 -13  -2    2.22    5.74
   5 -13   2    5.75    6.34
 -15   5   6   14.98   15.67
  -4 -10   6  134.63   33.82
 -15   5   6   16.07    5.59
  -4  10   6  131.27   23.51
   5  13   2    4.52    5.48
  15   5  -6   18.50   11.72
   4 -10  -6  120.04   11.71
  15   5  -6   25.84   20.77
   5  13   2   -0.37   11.23
  -4  10   6  116.16   13.03
   4  10  -6  123.44   28.00
  15  -5  -6   17.39    9.86
  -5  13  -2    2.53   10.75
  -5 -13  -2   -0.96    6.34
   4 -10  -6  137.58   22.68
 -10  12   4   51.13   10.50
  -9  13   3  121.39   16.84
   9 -13  -3   90.60   15.57
  -9  13   3  106.71   20.37
 -10  12   4   59.91   13.97
  10  12  -4   26.81   19.58
   9  13  -3   83.02   17.73
   9  13  -3   74.16   25.23
  10  12  -4   20.03    7.18
  10 -12  -4   52.28   10.65
  -9 -13   3   87.21   21.21
   7  -1  -8  207.09   20.41
  -1  13   4   58.20   12.26
   1 -13  -4   55.90    7.40
   7   1  -8  105.19   19.20
   7  -1  -8  181.23   12.67
   7  -1  -8  194.60   17.79
   7   1  -8  109.29   12.26
  -1  13   4   59.32   28.36
  13  -9  -1   16.31   17.75
   1  13  -4   48.88   23.78
  13   9  -1    8.93   14.29
   7   1  -8  123.71   16.34
  -1 -13   4   54.53   15.11
  13   9  -1   17.05    7.26
 -13  -9   1   19.13    7.80
 -13   9   1   10.68   17.46
  15  -5  -1   86.47   32.43
  13   5  -7  146.44   12.28
  13  -5  -7  144.19   17.29
  12  -6  -7   -1.09    6.08
  12   6  -7   16.04    8.15
 -13   5   7  149.33   27.75
  12   6  -7    7.58    4.89
 -13   5   7  101.03   23.84
  12  -6  -7   12.58    5.94
  13   5  -7  173.41   40.21
 -15  -5   1   96.87   13.64
  13   5  -7  149.55   35.11
  15   5  -1   92.51   26.54
 -12   6   7   11.33    5.71
 -12   6   7    3.99   10.58
 -15   5   1   88.73   18.44
  16  -4  -2   34.09   25.26
 -16   4   2   30.86   13.62
 -16  -4   2   42.57    7.27
  16   4  -2   45.91   22.74
   0  14   3    4.14    4.42
   8   2  -8  494.13   32.35
   8  -2  -8  332.91   23.94
   8  -2  -8  336.66   25.17
   0  14   3    7.61    9.42
   0   0  -7   -0.32    4.46
   8  -2  -8  395.21   49.75
   0 -14  -3    4.98    4.58
   0   0  -7   -0.24    1.71
   0 -14   3   14.84    8.10
   8   2  -8  505.92   42.19
   0  14  -3   11.62    7.61
   8   2  -8  474.36   30.38
  -1   7  -6    2.91    5.05
  -1  -7  -6   -1.84    4.90
   1  -7   6   -1.04    3.25
   0  -8   6   18.80   11.29
   0   8  -6    9.18    9.90
   0   8   6    3.92   10.53
   0  -8  -6    4.72   17.05
  -3  15   2   29.21   14.29
   3 -15  -2   32.44   10.24
   3  15  -2   37.18   10.94
  -3  15   2   30.94    9.64
  -3 -15   2   42.79   21.16
  12  10  -5    2.99    4.70
  12 -10  -5    3.22    4.32
 -12  10   5   -0.51    6.98
  12  10  -5   -1.54    1.76
 -12  10   5   -4.12    7.79
  -1  15   2   39.59   16.47
   1  15  -2   74.93   13.48
   9  13  -1   49.56   17.24
   1 -15  -2   42.30   10.79
   9 -13  -1   61.39   13.98
   9  13  -1   38.70   17.22
  -9  13   1   63.08   24.09
  -1 -15   2   56.86   25.41
  -1  15   2   64.83   17.99
  17   1  -3    3.54   12.85
 -17   1   3    5.00    7.10
  17  -1  -3   -1.64    7.28
 -17  -1   3    5.81    7.31
 -17   1   5   15.33    9.76
  17  -1  -5    8.79   17.35
  17   1  -5   -0.68   10.35
 -17   1   5    8.91    2.96
  11   9   1   28.65   11.10
 -11  -9  -1   24.05    7.69
  10  -2  -8  597.93   51.52
  10   2  -8  680.65   62.32
  11  -9   1   40.39   11.08
  10  -2  -8  720.69   61.70
  10   2  -8  703.61   48.83
  10  -2  -8  508.17   43.91
 -11   9  -1   36.69   19.58
  11   9   1   28.43    7.24
  10   2  -8  700.89   40.03
   6   0  -8   61.70    8.11
   6   0  -8   67.70   11.87
   6   0  -8   98.05   22.83
   9   7   3   50.81    9.43
  13  -5   1  137.81   17.88
  -9  -7  -3   47.09   12.41
  -9   7  -3   51.21   11.34
  13   5   1  110.01   23.13
 -13   5  -1  118.63   28.55
 -13  -5  -1  106.00   22.76
   9  -7   3   52.27   10.81
   9   7   3   48.80    5.21
   7  13   1   16.04   18.03
  -7  13  -1   14.28   11.92
   7 -13   1   21.04   11.73
   7  13   1   34.72    6.74
 -15   7   5    2.57    7.91
 -15   7   5    6.02    6.50
  15   7  -5    2.84    8.14
  15   7  -5    0.88    6.10
  15  -7  -5    7.58    7.22
  -3 -13  -3   96.25   10.09
 -11   7   7   23.53    9.44
   3 -13   3   77.98   30.55
  -3  13  -3   92.35   17.97
  11   7  -7   31.66   17.44
   3  13   3  107.65    9.55
 -11   7   7   25.77    7.28
  -3 -13  -3   97.15   17.71
   3  13   3   98.42   34.19
  11  -7  -7   16.40    9.27
  11  -7  -7   20.96   12.03
 -15  -7   2  233.51   15.84
  15  -7  -2  186.37   28.13
  14   4  -7    8.00    7.44
  14   4  -7    3.77    5.78
 -15   7   2  177.70   44.98
  14  -4  -7    3.76    5.93
  15   7  -2  233.96   41.00
 -14   4   7    1.96    5.82
  14   4  -7    3.30    2.90
 -14   4   7    0.25    6.38
  11   1  -8   22.75    8.66
  11   1  -8   30.07    6.84
  11   1  -8   30.35    8.84
  11  -1  -8   27.34    7.97
  11  -1  -8   33.36   13.35
  11  -1  -8   36.65   15.34
  15  -1  -7   72.87   15.23
  15   1  -7   40.44   15.16
   8  12  -5  150.33   33.76
  -8  12   5  132.30   15.57
  -8  12   5  141.96   25.79
  -8 -12   5  166.47   20.69
   8 -12  -5  121.56   23.12
   0   2  -7    1.37    3.35
   0  -2  -7   -6.10    6.09
   0  -2   7   -1.56    2.31
  -2   6  -6   12.18    5.02
  -2  -6  -6   -3.36    9.56
   2  -6   6    8.57    9.10
 -17   3   4   78.20   19.65
  17   3  -4   96.50   19.99
  17  -3  -4   75.14   18.70
   7  -7   4   11.94    9.70
   1  -9  -6    4.28   16.78
   1   9  -6   10.71   10.95
  -1  -9   6   13.51   12.47
   7   7   4    4.25    3.20
  -7  -7  -4    6.62    7.45
  -7   7  -4   21.08    5.98
   7   7   4    4.79    3.35
  -1   9   6    4.83   18.15
  16  -6  -4   20.23   22.48
   8   8  -7   38.45   14.18
   8  -8  -7   10.64    9.53
 -16   6   4   18.62   12.08
  16   6  -4   35.08   13.25
  -8   8   7   15.44    9.74
 -15  -1   0    5.60   10.72
  -8   8   7   21.08    7.89
  15  -1   0    5.13   11.63
   8  -8  -7   10.64    3.99
 -15   1   0    4.09    6.23
  15   1   0    6.56   10.68
   2 -12   4   20.37   12.12
  -2 -12  -4   35.36    4.35
   2  12   4   47.87    7.64
  -2  12  -4   20.82   11.72
  -2 -12  -4   60.27   21.05
   2  12   4   54.27   15.19
   9   3  -8   28.96   10.25
   9  -3  -8   56.97   12.05
   9   3  -8   39.25    8.64
   9  -3  -8   60.93   11.06
   9   3  -8   25.44   16.38
   9  -3  -8   57.20    7.37
  -5  15   1  118.99   32.47
   5  15  -1  139.81   17.68
  -5 -15   1  162.73   33.61
   5  15  -1  144.86   19.15
   5 -15  -1  107.40   32.99
  16   0  -1    1.20    5.67
 -16   0   1    2.71    5.77
   6  -4   5    6.34    3.29
  -6   4  -5   -0.65    3.40
  -6  -4  -5    0.09    6.68
   6  -2  -8  261.03   28.64
   6  -2  -8  233.58   14.63
   3  15   1   98.95   22.88
   6   2  -8  299.17   19.03
   6   2  -8  345.42   37.78
  -3  15  -1  134.74   19.68
   6  -2  -8  205.66   20.59
   3 -15   1  124.87   33.49
   3  15   1   91.29   31.93
  -3 -15  -1   94.09   23.88
   6   8  -7  116.77   22.81
 -12   4  -2   92.75   21.85
   6  -8  -7   79.22    8.41
 -12  -4  -2   73.92   14.08
  -6   8   7   64.07    6.31
   6  -8  -7   80.96   18.65
  -6   8   7   75.71   18.22
  -6  -8   7  109.09   13.78
  12  -4   2   82.58   13.17
  12   4   2   82.35   16.55
 -10  10   6  120.11   20.32
  10 -10  -6  127.20   14.46
  10  10  -6  144.47   20.37
 -10  10   6  132.03   24.01
   7  -3  -8  160.89   20.54
   7  -3  -8  172.29   16.41
   7   3  -8  139.30   16.43
   7  -3  -8  173.41   18.00
   7   3  -8  114.40   14.24
 -16   6   3  167.93   25.80
  16  -6  -3  166.01   26.61
  16   6  -3  167.56   24.66
  -3   9  -5    0.27   10.51
  -3  -9  -5    6.65    8.26
   3   9   5   11.94    9.67
  -2  12   5  134.32   25.13
  -2 -12   5  197.59   22.57
   2 -12  -5  144.43   35.37
   2 -12  -5   99.16   14.67
   2  12  -5  179.11   32.53
  -2  12   5  128.84   15.32
  -8 -14   2   -0.02    4.94
  -8  14   2    4.46    9.80
   8  14  -2   -0.75    4.74
   8  14  -2    5.27    4.06
   8 -14  -2   -2.47    9.38
  -2  -6   7   13.37    6.34
  11 -11  -5    5.07    9.17
  11  11  -5   10.30   11.15
   2   6  -7    9.94    9.31
 -11  11   5    6.14    9.02
   2  -6  -7   10.80    9.98
 -11  11   5   -2.29    6.59
 -14  -6   0   -0.41    5.41
 -14   6   0    2.25    9.69
  14  -6   0    4.35    5.79
  14   6   0    0.97    7.88
   5  15  -2   77.08   23.49
   5  15  -2   83.18   14.80
  -5  15   2   65.33   30.83
   5 -15  -2   52.16   13.89
  -5  15   2   65.58   14.15
  -5 -15   2   90.36   16.85
   4   0   6  148.81   12.12
  -4   0  -6  187.73   24.59
  -4   0  -6  142.91    7.31
 -14   8   1   28.65   13.93
  14   8  -1   46.42   11.32
  14  -8  -1   32.19   14.14
 -14  -8   1   50.81   10.32
  14   8  -1   40.00    8.79
  12   0  -8  315.85   34.70
 -17  -3   3    6.62    2.41
 -17   3   3   26.98   16.27
  12   0  -8  308.47   42.61
  17   3  -3   11.37    9.45
  12   0  -8  398.98   49.13
  17  -3  -3   21.78    9.34
  16  -4  -6    7.34   13.60
 -14   0  -1    3.59    6.35
 -16   4   6   10.91   12.63
  16   4  -6    4.71    8.94
  14   0   1   11.85    6.33
 -16   4   6    4.34    5.88
 -17   3   5    8.31    6.40
 -16  -2   1    2.81    2.73
  17   3  -5   23.69   11.05
 -16   2   1   -1.61    5.88
  17  -3  -5   16.72   11.02
 -17   3   5   20.22   10.60
  16  -2  -1    4.87    6.24
 -16  -2   1    0.68    5.87
  16   2  -1   -1.21    9.95
  -2 -10  -5   -1.20    7.61
   2  10   5    2.88   15.12
  -2  10  -5    5.40    5.83
   9   1   4  532.31   37.96
   9  -1   4  501.03   41.05
   2 -10   5    7.84    6.06
  -9   1  -4  582.61   43.38
  -9  -1  -4  561.45   38.79
   4  -8   5    5.48    5.23
  -4   8  -5    2.62    9.24
  -4  -8  -5    6.01   12.36
  -9  -1  -4  539.33   44.99
   5  -1  -8   10.43   10.35
   5   1  -8   30.45    9.75
   5   1  -8   28.97    4.76
   5  -1  -8   13.89    6.38
   5   1  -8   28.27    5.90
   5  -1  -8   12.43    7.14
  -1  -5   7  102.21   20.14
   1   5  -7  102.70   10.86
   1  -5  -7  113.21   21.63
   1  15   2   62.58   18.71
 -11  -7  -2  170.21   30.36
  -1 -15  -2   65.71   19.45
 -11   7  -2  223.42   32.39
  11   7   2  140.18   11.13
  11   7   2  193.04   21.80
  11  -7   2  222.64   21.20
   1 -15   2   94.53   17.14
  -1  15  -2   94.70   28.56
   1  15   2   68.84   11.56
  -3   7   7   35.50   14.71
   3  -7  -7   27.68   25.02
  -3  -7   7   36.64    9.47
   3   7  -7   24.52   14.20
   4 -14   2    4.52    3.92
  -4  14  -2    3.13    6.69
   4  14   2    0.41    2.09
  -4 -14  -2   -3.23    2.29
   4  14   2    7.68    6.63
  11  -3  -8   51.56   11.24
 -10   8   7   24.25   11.09
  11  -3  -8   53.54    9.78
  10  -8  -7   22.07    9.76
  11   3  -8   78.07   15.81
  11   3  -8   78.62   22.46
  10  -8  -7   13.57   10.49
  11   3  -8   68.04   13.42
  10   8  -7   20.36    9.84
 -10   8   7   26.68   10.35
 -11   1  -3    1.02    4.36
   8 -14  -1   -1.45    6.14
   8  14  -1    6.03    4.79
  11  -1   3    1.04    7.35
  11   1   3    6.95    3.85
  -8 -14   1    3.84    5.81
 -15   3   7  164.76   20.43
  15   3  -7  207.81   28.64
   8  14  -1   -0.07    4.64
  15  -3  -7  227.70   26.15
  -8  14   1    3.74    6.34
 -11  -1  -3    8.82    4.27
  15   3  -7  240.04   30.04
  11  11   0   11.16    9.74
   8   4  -8   41.32   18.06
   8  -4  -8   70.31   14.97
   5  15   0    1.71    6.97
  11  11   0   13.72   11.37
   8   4  -8   39.93   16.14
   8  -4  -8   57.62    6.61
  -5  15   0    9.01    7.55
   8  -4  -8   62.32    6.63
   5  15   0    5.81    5.70
  11 -11   0   23.94   19.17
  -5 -15   0    8.47    6.31
  11  11   0   27.67    7.96
   5 -15   0    5.10   13.64
 -11 -11   0   24.34    7.70
 -11  11   0   20.69   11.50
  16  -6  -5   -0.39    6.31
 -16   6   5   -2.51    5.53
  10  12   0   55.29   19.69
 -10  12   0   69.71   15.81
  16   6  -5   -0.46    6.77
  10  12   0   59.55    9.91
  16   6  -5    3.53   11.67
 -16   6   5    7.45    5.78
  10 -12   0   58.30   26.00
  -3  -5  -6   11.39    9.90
   9 -13  -4   -0.65    8.30
  12   8   1   32.89   13.26
 -12  -8  -1   39.54   15.56
  -9  13   4   -1.34   12.30
   9  13  -4    0.93    5.61
  12  -8   1   65.36   13.03
  -3   5  -6   12.94    4.74
 -12   8  -1   58.33   12.31
  12   8   1   31.42    8.35
  -9 -13   4   18.48   13.05
  -9  13   4    2.21    8.28
   3  -5   6    5.77    4.94
  15   3   0   24.77    9.79
  -4  -2  -6   71.79   18.01
   4  -2   6   62.12   11.34
  -4   2  -6   67.66    6.58
 -15  -3   0   32.47    6.61
 -15   3   0   23.22   17.56
 -15  -3   0   -0.50    9.74
  15  -3   0   32.60   11.07
   2  10  -6  141.37   26.77
  -2 -10   6  159.05   19.22
   2 -10  -6  147.06   22.26
  -2  10   6  150.24   39.39
   2 -10  -6  106.67    6.80
  -2  10   6  100.50    7.52
  12   2  -8   65.03   24.52
  12   2  -8   56.45    8.98
  12  -2  -8   89.81   12.20
  12  -2  -8   93.69   17.99
  12   2  -8   59.88   14.12
 -14  -2  -1    4.91    5.53
  14  -2   1    9.16   10.89
 -14   2  -1   -0.91   10.67
 -14  -2  -1    7.47    8.95
  14   2   1    9.05    5.72
   6 -14   1    0.63    6.20
   6  14   1    2.58    6.16
   6  14   1   -0.65    5.34
  -6  14  -1    2.12   10.41
  -6 -14  -1    4.55    5.56
   7  11  -6   45.88   14.47
  -7  11   6   68.68   14.95
  -7  11   6   78.81   18.35
  -7 -11   6   49.75   24.28
   7 -11  -6   64.95   12.73
  -8  14   3    8.44   10.31
   8  14  -3   13.57    8.00
  10   4  -8    3.35    9.34
  10  -4  -8   25.63    8.88
  10  -4  -8   32.50    8.13
  -8  14   3    7.99   13.83
   8  14  -3   17.41   11.39
   8 -14  -3    7.73    7.50
  10   4  -8   -1.88    8.80
  10   4  -8    6.66   13.13
  -8 -14   3   16.08    8.30
  -4  14   4   21.70   11.70
  -4 -14   4    9.40   19.00
   4 -14  -4   18.13    6.61
   4  14  -4   19.17   10.29
  -4  14   4   18.94   22.34
   5 -11  -6   96.95   28.72
  -5 -11   6   69.25   17.52
  -5  11   6   88.75   13.39
   5 -11  -6   84.34   11.77
  -5  11   6   86.54   33.41
   5  11  -6   70.20   15.27
 -17  -1   2   10.28   14.51
 -17   1   2   10.65   15.38
  17  -1  -2    6.62    8.67
  17   1  -2    8.23   14.93
  -5  -7  -5    6.36    8.60
   1  11   5    2.02    2.42
   5  -7   5   12.01    5.73
  -5   7  -5    6.62    5.76
 -12 -10   0 1101.94   77.62
  12 -10   0 1033.91  102.11
  -1 -11  -5    0.15    7.43
   0  16   0   67.45   23.02
  12  10   0  926.37   78.75
   0 -16   0   54.95   13.88
   1 -11   5   10.35    6.24
  -1  11  -5    9.18    5.90
 -12  10   0 1019.66   73.40
   0  16   0   62.58   17.25
   1  11   5    6.64   14.73
  12  10   0 1021.84   62.69
  12  10   0  972.99   63.75
   0  -4   7    2.42    6.55
   0  -4  -7    5.47   13.53
   0   4  -7    3.57    3.26
 -17   1   6    6.82    2.37
  17   1  -6   17.57    9.51
  17  -1  -6   17.84    9.82
   9  13   0    7.75    4.83
   9 -13   0    2.77   13.13
   9  13   0    4.40    6.07
  -9  13   0    4.14    8.21
   7   1   5   15.96    4.33
  -7  -1  -5   19.47   15.63
  -7   1  -5   -0.32    6.05
   7  -1   5   -0.42    5.74
  -7  -1  -5   14.31    4.80
  -4  -8   7   36.20   16.65
   4  -8  -7   17.62    3.26
   8   6   4   41.00    5.51
  -8  -6  -4   58.81   13.55
  -4   8   7   36.30   12.86
   4  -8  -7   26.03    2.78
   4   8  -7   23.16   13.93
  -8   6  -4   55.85   16.86
   8   6   4   47.89    5.83
   8  -6   4   39.71   16.04
   4  -8  -7   35.50   12.75
  10  -6   3  162.21   18.30
 -10  -6  -3  169.12   20.96
  10   6   3  183.88   17.13
 -10   6  -3  174.95   18.25
  10   6   3  147.03   11.35
   4   0  -8  726.15   37.66
   4   0  -8  960.61   92.48
   4   0  -8  805.21   39.86
   1  13   4   -1.99    7.18
   1  13   4    2.57    4.14
   1 -13   4    6.87   10.54
  -1 -13  -4    6.49    6.01
  -1  13  -4    0.23    5.81
  -1 -13  -4    0.00    4.45
   9   3   4   81.19    7.11
   5  -3  -8   40.95    4.27
   5   3  -8   46.32    7.49
   5   3  -8   64.07   12.67
  -9   3  -4  105.32   11.02
  -9  -3  -4  106.48   17.61
   9  -3   4   92.45   16.83
   5  -3  -8   47.63   24.19
   5  -3  -8   38.90    6.53
   2 -14   3   22.74   15.63
   3 -15  -3   62.96   20.32
  -3 -15   3   69.38   29.20
  -2 -14  -3    7.14    4.92
  -2  14  -3    8.93    9.04
   2  14   3   13.61    7.69
  -3  15   3   68.92   11.90
   3  15  -3   69.05   16.09
  -3  15   3   80.51   19.43
   2  14   3   10.85   17.29
  -6 -14   4   29.84   11.82
  -1  -1  -7   34.09   11.58
  -1  -1  -7   22.40    3.26
   1  -1   7   11.62    6.10
  -1   1  -7   18.55   11.34
  -1   1  -7    8.82    5.20
  -6  14   4   18.22   13.23
  -6  14   4   16.59   13.08
   6  14  -4   21.45   18.11
   6 -14  -4   19.33    7.62
   6  -4  -8   15.36    8.50
   6  -4  -8    9.75    2.53
   6   4  -8   10.42    5.27
   6  -4  -8    7.20    2.79
 -13  11   3  124.03   19.31
  13 -11  -3  126.32   20.54
  13  11  -3  110.24   27.02
  13  11  -3  102.48   13.85
  13  -1  -8    7.23    7.51
  13   1  -8   16.02    8.11
  13   1  -8   10.51   11.68
  13   1  -8   14.81    8.14
  13  -1  -8    3.34    8.48
  16   6  -2    0.18    4.89
 -16  -6   2    1.04    1.56
 -16   6   2   -2.11   10.25
  16  -6  -2    0.53    6.08
 -11  -3  -3   -1.42    7.00
 -11   3  -3   20.07    8.68
  11   3   3    0.98    6.29
  11  -3   3   13.71    5.09
 -11  -3  -3    3.23    4.05
  14 -10  -3    7.87    9.40
 -14  10   3    7.79    8.88
 -10  12   5   25.14   15.75
 -10  12   5   40.14   18.89
  10 -12  -5   31.65   10.52
  14  10  -3   17.50    9.83
  14   8  -6   11.98    7.73
  14   8  -6    4.82    1.56
  14   8  -6    4.41    1.65
  14  10  -3    7.85    4.77
  14  10  -3    9.49   12.50
 -14   8   6    9.34   10.77
  14  -8  -6   17.20   12.12
 -14   8   6   23.17   10.60
  10  12  -5  101.53   14.53
  -2 -16   0   48.71   13.75
   2  16   0   71.70   12.50
  -2  16   0   58.46   14.40
   2  16   0   56.29   27.14
   2 -16   0   54.48   14.84
  -2  14   4   13.64    5.64
   2  14  -4   32.24    9.92
   2 -14  -4    4.87    5.48
  -2  14   4    1.69   20.75
  -2 -14   4   44.25   10.91
  17   5  -4   28.36   26.28
  17  -5  -4   43.26   15.95
  16   0  -7   -2.40    6.67
 -17   5   4   42.94   14.97
   2 -16  -1    2.84    5.46
  -2  16   1   -1.75   12.04
  -2  16   1   -0.59    9.19
   2  16  -1    6.11    6.46
  -2 -16   1   -2.61   10.25
   2  16  -1    1.00    9.54
   0  16   1   -0.33    5.21
   0  16   1    0.82    3.83
   0  16  -1   -1.89    4.36
   0 -16  -1    0.34    3.83
   0 -16   1   -1.25    4.54
   9   5  -8    2.81    5.70
   9   5  -8   -0.71    4.15
   9  -5  -8   16.04    6.84
   9  -5  -8    8.63    5.26
  -5  13   5  156.99   28.71
   9 -11  -6    5.05    4.31
  -5  13   5  170.95   24.28
  -5 -13   5  236.46   45.66
   5  13  -5  212.11   24.34
   5 -13  -5  137.51   22.51
  -9  11   6    0.64    7.83
   9  11  -6    5.02   12.21
  -9 -11   6    7.81    9.10
  -9  11   6    6.15    4.85
 -13   9   6   -4.88    7.08
 -12  12   3  149.39   21.30
  12 -12  -3  158.06   22.31
   4  -2  -8   12.05    8.33
   4  -2  -8    7.59    3.86
  12  12  -3  157.45   19.60
  13  -9  -6    4.14    7.72
  13   9  -6    0.04    9.23
   4   2  -8    1.44    5.65
   4   2  -8    0.11    7.05
 -13   9   6   -1.83    8.22
  12  12  -3  157.67   19.16
   4  -2  -8    7.84    3.06
  -5  15   3    0.72    9.09
   7  -9  -7   42.71    7.97
  -5 -15   3    4.12    4.86
 -16  -4   1   27.28    9.33
  -7   9   7   38.93   14.11
  -7   9   7   34.05    9.41
   5 -15  -3    1.14    5.98
  -7  -9   7   26.21   24.08
  -5  15   3   -2.31    5.74
  16  -4  -1   29.99   21.96
 -16   4   1   41.21   20.77
   7  -9  -7   31.52   13.46
  16   4  -1   24.53   11.06
   7   9  -7   26.69   10.69
   5  15  -3   -5.79    7.00
 -14  10   4  276.65   26.31
  14 -10  -4  270.78   29.94
 -14  10   4  267.65   28.01
  14  10  -4  260.88   27.02
  14  10  -4  198.59   14.69
  15   7  -6   -1.18   13.99
 -15   7   6    5.29    5.89
  15  -7  -6   -4.62   11.90
 -15   7   6    7.18    8.44
  15   7  -6    1.57    7.04
 -13  11   4   -1.04    4.55
   7   5  -8    6.11    6.58
 -13  11   4   -5.11    7.99
  13 -11  -4    4.20    4.74
   7  -5  -8   16.69    5.26
   7  -5  -8   21.35   18.12
   7  -5  -8   17.51    6.76
  13  11  -4    1.06    2.90
  13  11  -4   -1.08    4.22
  15   7  -1   26.91   10.46
   1 -15  -3    0.12    7.57
  -1  15   3    7.34    8.39
  -1  15   3    5.15    7.53
 -15  -7   1   31.12    9.30
  -1 -15   3   -3.40    7.50
  15  -7  -1   36.15   13.65
 -15   7   1   42.02   13.01
   1  15  -3    8.28    6.93
 -13   1  -2    1.87    3.98
  13   7  -7   80.56   16.57
 -13   7   7   56.92   11.74
 -13   7   7   40.68   12.14
  13  -7  -7   62.73   12.91
 -13  -1  -2   -1.79    6.73
  13   1   2    2.50    3.90
  13  -1   2    2.07    6.90
  13   7  -7   67.36    8.19
  14   6  -7   13.10   14.09
 -14   6   7    6.57    9.36
 -14   6   7   -0.98    7.83
  14  -6  -7   -3.41    5.76
  14   6  -7    4.68    2.67
  14   6  -7    1.23   11.85
 -17   3   2    2.50    5.63
  17   3  -2    0.75    5.51
 -17  -3   2   -0.35    3.15
  17  -3  -2    3.49    5.98
  13  11  -2    0.55    8.46
  13 -11  -2    2.58   11.38
  13  11  -2    0.91    4.91
 -13  11   2    4.23    6.09
  13  -9   0   -0.91    8.53
  -7 -13   5   -4.95    8.00
  13   9   0   -0.06    3.49
  -7  13   5    6.07   15.80
 -13  -9   0   -0.31    2.61
   7  13  -5   10.13    7.18
   7 -13  -5    5.84    7.35
 -13   9   0    6.09    4.68
  -7  13   5    4.74    4.66
  13   9   0   -2.51    5.40
  -9   9   7   18.59    5.56
   9   9  -7    6.13    8.86
 -18   0   4   11.29   10.17
 -18   0   4    8.63    3.09
  18   0  -4   13.49   10.45
   9  -9  -7   14.30    9.76
  -9   9   7   19.19   10.61
   9  -9  -7   18.25    8.51
 -12  12   2   26.01   17.43
 -17   3   6   36.73    8.67
  17  -3  -6   46.91   14.78
  12 -12  -2   31.57   18.09
  12  12  -2   13.00    9.34
 -17   3   6   43.18   13.35
  12  12  -2   15.64    7.77
  17   3  -6   33.85   26.21
 -16   2   7    1.20    3.07
  16   2  -7   -2.27   10.11
  16  -2  -7    0.98    5.44
   4  -4   6   12.51    8.40
  -4   4  -6   13.65    4.73
  -4  -4  -6   11.98   18.58
  -7  -3  -5    7.32    7.10
  -7   3  -5    1.28    5.79
   7  -3   5   -1.81    3.36
   7   3   5    5.94    2.14
 -17   5   3   15.45   10.70
  17  -5  -3   22.05   18.71
  17   5  -3    8.24   10.00
   8 -14   0    3.73   16.31
  12   4  -8   76.16   25.08
  12   4  -8   71.89   13.64
  12  -4  -8   42.98   11.18
 -14  -4  -1   29.45    7.58
  -8  14   0   16.02    9.37
   8  14   0    9.44   10.28
  14   4   1   26.32   13.33
  12  -4  -8   50.06   17.55
   8  14   0   10.80   12.61
 -14   4  -1   10.36    9.38
  14  -4   1   14.02    9.46
  12   4  -8   71.17   23.82
  15   9  -4    5.07   15.61
 -15   9   4   -0.57    7.76
   7  15  -2   92.87   22.21
  -7  15   2   63.13   26.98
  -7 -15   2   89.78   16.65
   7  15  -2   81.29   14.00
 -15   9   4    5.36    5.98
  15  -9  -4    7.62    7.93
   7 -15  -2   55.42   15.25
  -7  15   2   43.79   19.77
  15   9  -4    9.69   11.91
  15   9  -3    0.83    5.40
 -17   5   5    7.56    7.94
  15   9  -3    1.94    6.89
  17  -5  -5    8.44   10.07
 -17   5   5   11.78    9.51
 -15   9   3    4.22    6.95
  17   5  -5   13.36   10.41
  15  -9  -3    3.29    7.18
   3 -11  -6   14.77    9.11
   3 -11  -6    7.13    4.01
  -3 -11   6   15.89   14.76
  -3  11   6    9.02   16.98
  -3  11   6    3.82    4.37
   3  11  -6    9.40    6.85
  -1   3  -7  111.68    9.24
  -1  -3  -7  132.10   37.75
   1  -3   7  111.53   10.66
   7  11   3   69.64   10.06
  -6  -6  -5   -0.16    7.19
   6  -6   5    5.04    4.29
  -7  11  -3   65.90   25.91
   7  11   3   75.54   17.22
   0 -12  -5   12.12   19.79
   0  12   5   11.09   13.23
   0  12  -5   87.70   16.28
  -7 -11  -3   60.63   14.11
   0  12   5   10.06    5.68
   7 -11   3   71.31   15.29
   7  11   3   63.85    6.68
  -6   6  -5    3.81    7.94
 -12  -6  -2   -0.24    3.26
 -12   6  -2    1.20    3.34
  12  -6   2   -0.59    3.38
  13  -7   1   23.81   15.25
   7  15  -1   64.85   13.86
  -3 -13   5   70.30   16.23
  -7  15   1  105.80   17.44
  13   7   1   14.66   10.73
 -13  -7  -1   11.91    6.10
  -7 -15   1   57.68   23.08
  13   7   1    6.17    6.31
 -13   7  -1   21.10    8.46
   3  13  -5   66.31   14.61
  -3  13   5   39.72   12.42
   7  15  -1   69.46   22.71
  -3  13   5   51.36   18.19
   3 -13  -5   57.65   12.28
   7 -15  -1  107.40   17.85
  13   3  -8   19.59    9.50
  18   0  -5    3.35    7.37
  13  -3  -8   41.92   16.01
  13   3  -8   26.51   12.02
  13   3  -8   30.90   10.93
  13  -3  -8   32.97   13.03
 -18   0   5    0.52    7.64
  12  10  -6  284.63   31.29
  12 -10  -6  287.33   26.66
 -12  10   6  281.45   32.63
 -12  10   6  284.95   25.95
 -12   8   7   90.84   13.28
 -12   8   7   73.42   16.26
  12   8  -7  121.10   30.52
  12  -8  -7  108.23   22.49
 -11   5   8    4.56    8.41
  14  10  -2   26.63    8.65
  11  -5  -8   -1.08    8.56
  14 -10  -2   15.19   21.04
  11   5  -8    1.79    5.18
  11  -5  -8    1.24    3.34
 -14  10   2   16.32   11.70
  11   5  -8    3.90    5.25
  14  10  -2   32.20   19.72
  -5   9   7   17.30    3.07
 -15   5   7  116.13   16.48
  15   5  -7  128.13   37.17
  -5   9   7   30.41   12.12
  15   5  -7  105.15   29.26
   5   9  -7    9.90    8.23
  -5  -9   7   18.70    9.54
  15  -5  -7  110.72   17.32
   5  -9  -7   24.97   11.83
 -15   5   7   86.94   11.45
   5  -9  -7   21.26    4.30
   3  15   2   64.42   16.64
   3  15   2   56.49   31.55
  -3 -15  -2   56.48   18.97
  -3  15  -2   90.44   17.80
   3 -15   2   74.13   17.54
 -12  12   4   66.25   13.42
 -12  12   4   58.23   12.42
  12  12  -4   29.65   20.49
  12 -12  -4   51.64   21.33
  12  12  -4   17.64    9.67
   6 -12   3  142.28   36.12
   6  12   3  134.46   40.09
 -18   2   4   10.81   10.07
  -6  12  -3  147.87   35.93
  18  -2  -4    6.27   17.71
   6  12   3  149.49   15.87
  -6 -12  -3  168.52   22.15
  18   2  -4    7.91   10.58
  11  13  -3  146.29   30.13
 -11  13   3  112.44   19.62
   5  15   1   83.68   18.56
  -5 -15  -1   79.02   13.12
   5  15   1   97.38   11.96
  -8  10  -3   17.71   16.30
   8 -10   3    7.62    8.79
   8  10   3   12.06    6.28
  11  13  -3  171.31   20.57
   8  10   3   17.94    5.72
  -8 -10  -3   22.06   14.25
   5 -15   1   69.11   18.05
  11 -13  -3  109.63   19.96
   8  10   3   20.22   10.60
  -5  15  -1   65.46   31.10
 -15   5   0    7.93    9.79
  15   5   0   16.41    8.36
 -15  -5   0   19.77    5.69
  15  -5   0    3.37   17.18
  -4  16   1   40.80   11.47
  -4  16   1    8.35   14.92
  -4 -16   1   34.58   21.03
  14   0  -8 1195.98   92.17
   4  16  -1   31.97   10.51
   4  16  -1   30.16   11.05
  14   0  -8 1482.60  126.57
   4 -16  -1   36.65   20.30
  11 -13  -2   19.14   20.19
   3  -1  -8    2.54    2.83
  11  13  -2   27.36    6.89
   3   1  -8   16.36   13.12
   3   1  -8   13.65    4.38
 -11  13   2   18.94   20.26
   3  -1  -8    0.10    3.73
  11  13  -2   29.57    9.28
   3  -1  -8   10.60    8.04
  16   6  -6   13.11   11.42
  16   6  -6    5.90    8.68
 -16   6   6   12.87    9.97
  16  -6  -6   14.99   16.50
 -16   6   6   15.10    8.88
   8 -12   2    6.10    9.15
  -9 -11  -2    4.34    5.42
   9  11   2    6.99    6.37
   8  12   2   11.50    4.22
  -9  11  -2   10.08    6.93
   9 -11   2    0.36    6.41
   9  11   2    3.94    3.03
   9  11   2    0.17    3.36
  -8  12  -2   12.86    9.06
   8  12   2   23.65   15.30
  -8 -12  -2    9.40   12.95
  -2 -16  -1   25.87   16.15
  -2  16  -1   19.09   20.36
   2 -16   1   29.03   20.89
   2  16   1   25.57   21.41
   2  16   1   34.88   14.91
   8 -14  -4   13.89    6.79
  -8  14   4    4.03   10.97
   8  14  -4   13.74    8.75
  -8 -14   4   17.58   15.37
  -8  14   4    3.81   12.25
  -2  16   2   21.48   22.83
  -2  16   2   21.63    8.97
  -2 -16   2   29.90   20.15
   2  16  -2   27.31   17.99
   2 -16  -2   24.27   15.78
 -18   2   5   10.82   10.36
  18  -2  -5   22.96   10.79
  18   2  -5   42.51   19.92
 -18   2   5    7.11    4.54
  18   0  -3    2.37    7.51
 -18   0   3    3.77    7.40
 -13  -3  -2    1.24    3.91
  13  -3   2    5.30    4.58
  13   3   2   -1.03    3.68
 -13   3  -2    5.88    4.52
 -13  -3  -2   -0.72    4.78
  -8   6   8   31.06   11.98
   8  -6  -8   29.19    4.42
   8  -6  -8   32.30   12.30
   8   6  -8   13.78   15.41
  -1   9  -6   -1.63    8.64
   2  -8   6    8.40   10.59
  -1  -9  -6    6.86    8.02
  -2   8  -6    5.95    5.85
   1   9   6    7.34    8.87
  -2  -8  -6   13.04    9.70
   1  -9   6    2.04    5.57
   5  11   4    3.13    2.81
   5  11   4    3.11    7.60
   5 -11   4    5.42    6.00
   5  11   4    0.28    2.83
  -5 -11  -4    1.63   11.14
  -5  11  -4   12.12    6.08
  -6 -10  -4  239.34   42.41
   6  10   4  213.99   13.50
   6  10   4  193.10   12.93
   6  10   4  276.54   32.32
   6 -10   4  213.31   24.17
  -6  10  -4  220.05   24.89
 -16   8   4  180.03   44.25
  14   2  -8    4.10    3.11
  14   2  -8    5.52    7.07
  16   8  -4  224.21   29.97
  16   8  -4  177.50   21.15
  14   2  -8    0.42    3.23
  14  -2  -8    0.50    6.14
  14  -2  -8   -2.34    2.05
  16  -8  -4  195.68   29.36
   4  16   0   60.30   15.35
  -5  -1  -6   35.26   12.75
   4  16   0   72.39   22.17
  -4  16   0   90.02   27.48
  -5  -1  -6   21.77    3.92
   5  -1   6   27.51    7.25
  -5   1  -6   33.68    6.37
  -4 -16   0   66.88   14.94
   5   1   6   24.05    4.58
   4 -16   0   79.68   16.76
   4  -4  -8   11.55   12.33
   4   4  -8   32.93   10.35
  10  10   2   32.85    5.93
  10 -10   2   50.81   11.44
  -7 -13  -2   22.72   10.67
 -10 -10  -2   21.71    9.38
 -10  10  -2   52.34   12.21
  10  10   2   14.92   10.75
   5  -5  -8    1.88    9.91
  -7  13  -2   41.67   12.00
   5  -5  -8    1.29    1.38
   5   5  -8   -2.18    5.52
   9   5   4    7.47    3.38
   7 -13   2   36.54   12.23
  -9  -5  -4    7.67    7.11
   5  -5  -8    0.41    1.75
   7  13   2   20.63   20.12
  -9   5  -4   -1.29    4.63
   7  13   2   21.61    5.73
   9  -5   4    0.69    8.01
  -7  15   3  115.09   41.25
  -7 -15   3  120.18   21.52
   7 -15  -3   98.55   28.19
   7  15  -3  110.74   18.40
  -7  15   3  118.54   29.01
   1   7  -7   55.81   10.11
   1  -7  -7   52.92   31.86
  -1  -7   7   71.47   12.09
  14 -10  -5   19.65    8.91
  14  10  -5    4.34    3.55
  14  10  -5   18.77    9.53
 -14  10   5   31.48   13.83
 -14  10   5   19.95    8.60
   0 -14  -4    0.42    5.46
   0 -14   4   13.94   12.17
   0  14   4    4.69    8.18
  10  -6  -8   72.67   13.79
  10  -6  -8   76.16   24.79
   0  14  -4   14.42   11.55
 -10   6   8   52.09   14.25
  10   6  -8   89.99   23.51
   0  14   4    1.90    3.32
  -4 -16   2   20.60   17.69
  -4  16   2    6.27   20.24
   4 -16  -2   14.82   15.32
   4  16  -2   17.56    9.19
  -4  16   2   15.87   15.01
   5 -13   3  169.52   34.16
  -5 -13  -3   96.54   18.07
  -5  13  -3  162.13   33.18
   5  13   3  100.15   22.15
   5  13   3  103.31   15.04
   9   9   3    1.67    4.08
  -9   9  -3    8.35    5.81
   9   9   3    3.21    4.33
   9  -9   3    1.45    5.62
  -9  -9  -3    0.15    9.79
  15  -9  -5   -1.86   15.17
 -18  -2   3    9.19    3.69
 -18   2   3   13.18   17.45
  15   9  -5    5.48    8.50
  18   2  -3   10.40   10.15
  15   9  -5   12.82   10.72
  18  -2  -3   11.42    9.89
 -15   9   5   13.33    6.87
 -15   9   5    3.60    8.12
  16   8  -3  166.96   19.18
 -16   8   3  174.28   27.98
  16  -8  -3  184.38   27.39
  16   8  -3  224.33   45.05
  11   9  -7    5.37    6.64
  15  -9  -2   62.69   32.14
 -11   9   7    6.94    7.20
  15   9  -2   86.23   17.64
   0 -16  -2   20.20   14.14
 -11   9   7   -1.33    6.66
  11  -9  -7    3.01    7.48
 -15   9   2   74.13   18.55
   0  16  -2   22.42   11.16
   0  16   2   19.82   12.61
   0  16   2   21.68    8.03
  15   9  -2   67.83   13.68
   0 -16   2   20.73   11.37
  -9 -13   5  362.42   68.33
  11   5   3    4.18    5.09
   9 -13  -5  309.51   38.34
  11  -5   3    6.03    8.26
 -11   5  -3    2.05    4.72
  -9  13   5  330.46   27.14
 -11  -5  -3    0.97    5.93
  -9  13   5  330.05   61.48
   9  13  -5  269.96   31.92
   0   6  -7   -0.52    5.36
   0  -6   7    3.41    5.90
   0  -6  -7   -0.85   11.18
   2  -8  -7   49.74   19.22
  -2  -8   7   80.62   13.89
  -2   8   7   57.60   20.81
   2   8  -7   69.33   11.25
  16   4  -7   41.75   15.25
 -16   4   7   31.45   12.29
  14  -8   0  122.79   21.76
   4 -12   4   15.15   19.24
   3  -7   6   -4.44    6.42
  -3   7  -6   -0.71    3.52
  -4 -12  -4   32.21   12.26
   4  12   4   19.67   24.22
 -14  -8   0  133.63   20.96
  16  -4  -7   38.44   12.83
  14   8   0  120.37   16.04
 -16   4   7   26.56   10.46
  14   8   0  188.04   22.29
   4  12   4   31.38    6.10
 -14   8   0  122.42   34.96
  -4  12  -4   21.40   11.00
   0 -10  -6  222.05   32.17
  -3  -7  -6    4.06   10.44
   0 -10   6  239.15   40.85
   0  10  -6  221.51   36.30
  16   4  -7   48.00   16.02
   0  10   6  228.51   35.30
  -2   0  -7    5.22    5.13
   2   0   7   -0.14    1.09
  -2   0  -7    1.09    1.74
  -7   9  -4    6.80    5.43
   7  -9   4    5.28    5.39
  -6  12   6    8.98    4.05
  -6  12   6   15.98   17.38
   7   9   4    3.10    2.35
  -7  -9  -4    0.89    6.33
  -6 -12   6    0.08   14.85
   6 -12  -6    4.91    3.59
   7   9   4    1.97    2.24
   6  12  -6    7.55   12.98
  11 -11  -6    9.88   13.68
  -1  15  -3  199.74   40.40
   1 -15   3  186.97   40.08
  11  11  -6   48.02   11.61
  -1 -15  -3  123.21   22.59
 -11  11   6   17.42    8.54
 -11  11   6   18.18   12.10
   1  15   3  138.85   25.17
   1  15   3  162.58   23.38
 -12  12   1   -2.26    6.49
   3  -3  -8   15.95   10.05
   3   3  -8    3.38    6.72
  12  12  -1    2.73    3.94
  12  12  -1    3.68    4.11
  12 -12  -1    0.42    6.51
   3  -3  -8    9.20    1.23
   3  -3  -8   11.60    1.61
  13  11  -5   14.31   15.58
  11  13  -4    0.60    6.07
  16   0   0  750.63   55.62
  11  13  -4    6.84   10.33
 -13  11   5   10.61    8.70
  11 -13  -4    1.84   10.19
  13  11  -5    8.46    5.12
 -11  13   4    2.74    5.70
 -11  13   4   10.94   12.19
 -13  11   5   11.00    7.93
  13 -11  -5   14.06    8.39
 -16   0   0  727.79   75.08
  -7  15   0    7.50   13.84
 -10  14   2   36.95   20.35
  -7 -15   0    7.26    8.62
  10  14  -2   27.07   15.27
  10 -14  -2    9.47   19.32
  10  14  -2   28.73   14.09
   7  15   0    7.78    5.49
   7  15   0    1.30    7.29
   7 -15   0    6.92   14.39
   6   6  -8  128.83   25.07
   6  -6  -8  120.69    8.83
   6  -6  -8  142.09   12.19
   6  -6  -8  143.43   40.06
  10   0   4    1.39    6.02
 -10   0  -4    7.22    3.64
  13  11  -1   69.15   16.85
  13  11  -1   81.31   21.72
  13  11  -1   93.32   29.26
  13 -11  -1   87.89   18.68
 -13  11   1   92.82   18.01
   8  12  -6   66.44   14.51
  -8 -12   6   57.04   14.59
  10  14  -3   14.71    5.23
  10 -14  -3    4.43    8.04
  -8  12   6   43.43   28.28
  -8  12   6   54.01    9.31
  10  14  -3    8.50    7.53
   8 -12  -6   46.73    8.23
 -10  14   3    1.15   14.91
 -10  14   3    7.54   10.40
  18   0  -6  148.81   47.00
  17  -5  -2   16.25   16.91
  17   5  -2   10.50   14.89
 -17  -5   2    6.77    4.67
  11  13  -1   81.87   20.67
  11 -13  -1   95.84   19.22
 -11  13   1  105.16   19.84
  11  13  -1   92.22   22.06
 -17   5   2   19.89   16.10
 -17   1   1   21.76   13.29
  17   1  -1   46.74   13.01
  17  -1  -1   27.76   23.15
 -17  -1   1   53.50   12.91
  18  -4  -4   44.74   17.33
  10  12   1    2.31    5.48
  10  12   1   -0.41    4.16
 -10 -12  -1   -3.03    7.81
 -10  12  -1    1.69    6.25
 -18   4   4   42.94   17.56
  18   4  -4   67.96   17.63
  10  12   1    4.35    5.12
  10 -12   1    5.38    5.99
 -16   8   5   41.05   21.71
  16   8  -5   40.02   13.66
 -16   8   5   29.42    9.64
  16   8  -5   55.98   15.85
  16  -8  -5   26.84   14.83
  -2  -2  -7   -2.40    8.83
 -17   5   6   -0.63    2.86
 -17   5   6    1.41    5.39
   2  -2   7   -0.35    1.84
  17   5  -6   -0.32    6.64
  -2   2  -7    1.66    2.65
  17  -5  -6   13.08   10.00
  17   5  -6    3.49    6.59
   7  -5   5   77.67   17.38
  -8  10   7   36.23   11.45
  -7  -5  -5   83.76   18.38
  -7   5  -5   87.73   18.86
   8 -10  -7   35.31   23.42
  -8  10   7   38.01   15.02
   8  10  -7   83.80   21.49
  -8 -10   7   82.59   16.58
   8 -10  -7   38.61    6.15
   1 -13  -5  454.53   66.27
  -1  13   5  496.28   34.81
  -1  13   5  483.98   76.47
  17  -1  -7   55.01   26.24
  17   1  -7   45.62   15.83
  -1 -13   5  469.29   67.23
   1  13  -5  432.34   39.39
   1 -13  -5  398.16   23.69
   2   0  -8 1052.57   50.26
  -5  -3  -6   51.26   14.04
   2   0  -8 1067.28   55.40
  -5   3  -6   22.56    9.11
   2   0  -8 1327.10   95.93
   5  -3   6   23.00    9.57
 -16  -2   0  117.40   12.11
 -16  -2   0  123.55   18.31
 -16   2   0  118.62   18.52
  16  -2   0  119.48   31.76
  16   2   0  106.38   17.73
 -16  -6   1    4.78    3.41
  16  -6  -1    6.77    8.06
  16   6  -1    4.09   11.48
 -16   6   1    4.00    7.94
  11 -11   1   70.68   30.54
  -6  14  -2   28.19   12.77
   6  14   2   39.36   11.20
 -11 -11  -1  104.52   13.97
  11  11   1   91.42   19.12
   1  -5   7   66.37    9.83
  11  11   1   94.92   10.75
   6 -14   2   25.81   12.86
   6  14   2   23.97   12.60
 -11  11  -1   86.95   19.66
  11  11   1  103.05   25.81
  11   9   2   63.63    8.61
 -11  -9  -2   60.86   12.41
  11  -9   2   85.72   14.89
 -11   9  -2  105.10   26.15
  -1   5  -7   68.01    9.20
  -1  -5  -7   85.71   19.41
  11   9   2   52.39   13.89
   9 -13   1   97.23   18.96
  -9  13  -1  113.04   19.80
   9  13   1   78.31   27.93
   9  13   1   78.50   16.89
 -10  -2  -4   19.15    6.56
   3  -9  -7    2.66    7.61
   4 -12  -6   46.60    9.75
   3   9  -7    3.64    4.77
  -4  12   6   50.17   30.27
  -4 -12   6   70.01   16.49
   4 -12  -6   42.52   24.89
  -3   9   7   -3.28    7.96
  10  -2   4    2.74    4.81
  -6 -10   7  170.08   31.98
  -4  12   6   45.67   10.18
  -6  10   7   83.05   22.65
 -10   2  -4    6.18    8.29
  -6  10   7   80.95   12.47
   6  10  -7  156.78   27.97
   6 -10  -7   82.24   34.26
  -3  -9   7    6.67    9.71
 -10  -2  -4   22.13    8.57
   4  12  -6   61.52   13.63
 -12   0  -3    0.49    3.47
  12   0   3    2.76    3.32
  15  -1  -8   -0.04    3.91
  15   1  -8   20.83    8.45
  15  -1  -8   -9.18   13.99
  15   1  -8   15.65    5.59
  13  -5  -8    9.81   11.10
 -13   5   8   13.47    6.47
 -18   4   5   22.88   18.73
  18  -4  -5   15.47   18.78
  13   5  -8   20.59   17.99
  13   5  -8   19.49   15.86
 -18   4   5    8.87    7.10
  18   4  -5   15.61   11.19
  13  -5  -8    8.85    6.57
  13   5  -8   11.42    6.89
 -18   2   6   98.07    9.24
  18   2  -6  145.67   23.74
 -18   2   6  136.84   22.50
  18  -2  -6  145.08   24.07
   8   0   5    0.72    3.09
  -8   0  -5    0.44    3.20
 -15   1  -1   38.27   10.72
  15   1   1   30.50   18.14
 -15  -1  -1   21.93   17.62
  15  -1   1   52.60   11.45
   5  15  -4   81.75   18.11
 -17   7   4  146.87   44.22
  17   7  -4  192.14   29.01
  17   7  -4  201.12   27.55
  -5  15   4   86.30   22.70
  -5  15   4   92.48   13.55
  17  -7  -4  152.43   47.39
   5 -15  -4   68.23   21.16
  -5 -15   4   84.92   20.92
  -3 -13  -4    6.69    5.07
  -3  13  -4   -3.12    5.23
   1  11  -6   34.70    9.67
   3  13   4    0.17    3.15
  -1  11   6   13.06   15.21
  -1 -11   6   35.46   11.31
   1 -11  -6   10.21   13.49
   3 -13   4   -0.41    9.22
   3  13   4    2.02   11.29
  -4   6  -6   32.69    7.67
  12 -12  -5   24.45    8.11
  12  12  -5   -0.44    7.20
  12  12  -5    1.04    9.24
 -12  12   5   20.60   13.78
  -4  -6  -6   33.33   23.40
   4  -6   6   27.65    7.69
 -12  12   5   23.25    9.93
  -4 -14  -3    0.70    5.18
  14  -4  -8    2.11    7.55
 -14   4   8   -0.44    5.50
  14   4  -8    0.58    5.76
  -4  14  -3   15.44   11.01
   4  14   3    0.19    6.86
  -4 -14  -3    3.05    5.36
   4  14   3    0.27    4.79
  14  -4  -8    6.26    3.18
   4 -14   3    0.41   11.04
  14   4  -8   -0.79    1.90
  14   4  -8   -1.81    5.13
   9  -7  -8    6.93    9.55
   9   7  -8    8.84    4.60
  -9   7   8   -1.01    5.44
   9  -7  -8   -0.60    2.29
   2  -2  -8    0.95    0.88
  14 -10  -1   11.34   11.39
   2  -2  -8    1.15    1.63
  -8   8  -4  192.25   30.40
  12   6  -8    5.06    6.66
  12  -6  -8    4.04    4.54
   8  -8   4  165.57   28.26
 -14  10   1   16.60   11.26
   8   8   4  130.19    9.52
  14  10  -1   18.55    7.66
   8   8   4  129.68    9.78
   2   2  -8    0.12    3.27
 -14 -10   1   20.17    5.87
  -8  -8  -4  136.50   20.04
  14  10  -1   21.57    9.12
  12  -6  -8   -0.61    9.76
  12   6  -8    5.63    3.29
 -12   6   8    0.73   10.07
   2   2  -8   -6.52    9.55
   2  -2  -8   -2.76   10.29
 -10  -8  -3  106.82   17.13
 -10   8  -3  144.15   18.80
  14   6   1    3.06    8.58
  14  -6   1    2.68   11.35
 -14  -6  -1    5.23    8.07
 -14   6  -1    4.16   11.02
  10   8   3  125.69   14.80
  10   8   3  124.21    9.74
  10  -8   3  136.03   17.41
  -3 -15   4  200.81   48.07
  -3  15   4  246.88   31.97
  -3  15   4  231.57   34.75
   3 -15  -4  192.28   18.88
   3  15  -4  207.00   44.99
   4  10   5   12.00    8.65
  -4 -10  -5    4.25    7.11
   4 -10   5    0.23    5.53
  -4  10  -5    1.58    5.60
   6 -16  -1   57.17   15.40
  -6 -16   1   56.37   23.74
   6  16  -1   42.94   20.90
   6  16  -1   47.34   12.86
  -6  16   1   66.88   14.94
 -10  14   1   24.11   11.84
  10  14  -1   25.67    8.27
  10 -14  -1   22.10   11.58
  10  14  -1   31.32   14.51
  12  -2   3    3.61    6.66
 -12  -2  -3    4.37    3.32
 -12  -2  -3   -0.88    5.18
 -12   2  -3   -0.82    6.73
  12   2   3   -0.48    5.27
  -6 -16   2  108.90   19.00
  -6  16   2  115.79   39.78
   6  16  -2   90.77   27.98
   6 -16  -2   96.82   17.79
   6  16  -2   93.90   15.72
  -6  16   2   99.00   17.50
   7  -7  -8    1.24    3.40
 -18  -4   3    3.82    1.80
 -18   4   3    1.62    7.88
   7  -7  -8    4.22    8.40
  -7   7   8    2.66    8.40
  18  -4  -3   -1.30    8.39
   7   7  -8   19.34    5.76
  18   4  -3    2.85   13.73
   4 -16   1   42.62   16.17
  -4 -16  -1   66.97   20.14
  13  -5   2   19.44   18.58
  -4  16  -1   41.33   15.69
   4  16   1   52.05   15.74
  13   5   2   48.22    7.99
   4  16   1   66.17   10.95
 -13  -5  -2   48.51   11.15
 -13   5  -2   24.50   18.78
  16  -8  -2   77.28   19.93
 -16   8   2   93.52   19.10
  16   8  -2   92.35   27.00
  16   8  -2  116.82   28.04
 -16  -8   2   72.69    6.80
  -3 -11  -5   29.20   21.32
  -8  -2  -5    9.93   17.59
   8   2   5    7.49    4.60
   8  -2   5   24.16    4.70
  -3  11  -5   24.29   10.15
   3  11   5   32.15   14.91
   3 -11   5   24.30   10.48
  -8  -2  -5   11.16    5.15
  -8   2  -5   24.35    8.30
 -10  10   7    0.56    4.44
 -10  10   7    0.46    4.78
  10 -10  -7   -0.88    2.49
  10  10  -7    0.35    4.12
   5  -9   5   -3.61   11.54
  -5  -9  -5   17.30    9.07
  -5   9  -5    6.78   11.65
  17  -3  -1  219.27   25.12
  18   0  -2  143.26   23.96
 -17  -3   1  123.74   18.93
 -17   3   1  210.16   39.21
 -18   0   2  168.29   23.73
  17   3  -1  130.53   23.33
 -12 -10  -1   14.22    6.99
  12  10   1   18.46    6.46
  12  10   1   16.97   10.63
  12 -10   1   29.48   17.87
 -12  10  -1   20.38   10.54
  -6 -14   5   25.40   12.70
   8 -14   1   36.82   13.81
   6 -14  -5   17.75   11.72
   6  14  -5   21.97   11.34
   8  14   1   28.00   11.44
  -8  14  -1   40.07   13.45
  -6  14   5   19.01   14.38
   8  14   1   32.02    7.48
  -6  14   5   27.89   12.53
   2  16   2  130.94   40.20
  -2  16  -2  119.91   37.11
   2  16   2  127.66   23.19
  -2 -16  -2  114.00   14.82
   2 -16   2  119.16   21.54
  17  -7  -3   33.98   15.51
 -17   3   7  196.26   25.74
  17   7  -3   30.65   14.07
  17  -3  -7  246.70   46.25
 -17   7   3   34.33   14.83
  17   3  -7  270.34   30.09
 -17   3   7  153.43   16.68
 -17   7   5   45.32   24.05
  17   7  -5   25.46   21.23
  17  -7  -5   47.29   15.70
 -17   7   5   47.84   14.94
  17   7  -5   19.44   28.76
   4 -14  -5   72.15    9.46
  -4 -16   3   29.13   11.03
   4  14  -5   38.72   28.04
  -4  16   3   12.02   13.65
  -4  14   5   71.42   16.10
   4  16  -3   24.71    9.95
   4 -16  -3    3.19    8.02
  -4 -14   5   49.41   32.89
  -4  14   5   79.69   20.78
  -4  16   3    8.95   21.24
   1  17   0   -0.95    6.10
  -1  17   0    0.97    9.38
  -1  17   0    5.08    7.05
   1  17   0    2.07    5.08
  -1 -17   0    1.39    5.39
   1 -17   0    0.09    9.60
   2 -16  -3   12.40    7.88
  -2  16   3   16.15   24.23
  -2 -16   3   42.61   12.45
   2  16  -3   37.26   19.94
  -2  16   3   11.83   13.68
  10 -14  -4    3.07    3.72
  10  14  -4   -3.22    4.04
 -10  14   4    1.35    5.30
 -10  14   4    0.84    6.51
  10  14  -4   -0.91    4.75
 -10  12   6    7.52   19.38
  -9 -15   2   -0.02    4.74
  10  12  -6   15.40   16.68
  10 -12  -6   15.03    6.48
   9 -15  -2    0.39    7.35
   9  15  -2   -2.37    3.49
  15  -3  -8    6.14    9.95
   9  15  -2   -0.68    2.96
  15   3  -8    1.95    3.64
  15   3  -8    0.50    5.32
 -10  12   6   12.87   11.62
  15   3  -8    3.22    6.89
  -9  15   2    5.79    4.28
 -14   8   7   15.20    6.31
  14  -8  -7    9.76    6.66
  14   8  -7   15.45    8.50
 -14   8   7    8.09    6.18
  14   8  -7    0.73    3.13
  11   7  -8   -0.03    9.25
 -11   7   8   -2.66    5.36
  11  -7  -8   -5.24    4.94
 -11   7   8   -0.14    3.64
  11  -7  -8   -0.95    3.20
 -15   7   7   57.56   23.04
 -15   7   7   50.08   19.35
  15  -7  -7   76.75   15.25
  15   7  -7   79.50   34.78
  15   7  -7   73.76   17.32
 -18  -2   2   12.90   19.56
  -7 -15   4  676.92   60.64
   7  15  -4  695.00   81.29
  15  -3   1  140.56   35.40
 -18   2   2  117.46   21.18
  18  -2  -2  127.63   35.16
 -15  -3  -1  224.65   19.45
 -15   3  -1  142.04   20.76
 -18  -2   2  107.77    8.14
  -7  15   4  735.02   97.50
  -7  15   4  759.27   53.78
  15   3   1  244.63   32.31
  18   2  -2  134.83   21.25
   7 -15  -4  659.98   46.86
   2  -4   7   47.60   12.17
  -2  -4  -7   51.60   16.42
  -2   4  -7   43.91    6.78
   1 -17  -1    8.04   14.39
  -1  17   1    8.40    8.14
   1  17  -1   14.22   15.37
  -1 -17   1   21.20    9.67
  -1  17   1   10.60   19.62
 -15   7   0   12.91   17.76
  15   7   0   10.90   13.52
  15  -7   0   24.92   10.54
 -15  -7   0   14.60    5.95
   4 -10  -7    1.79    6.19
  -4  10   7    1.52    6.69
   4 -10  -7    2.97    1.72
  -4 -10   7   -2.42    5.02
  -4  10   7    0.58    1.10
   4  10  -7   -3.85    4.30
   3   5  -8    8.16    8.78
   3  -5  -8    6.11   18.92
  -3  -5   8   17.25    8.84
 -16  -4   0    6.70    8.22
  16  -4   0   10.01    8.13
 -16   4   0    8.08    7.97
  16   4   0    4.55   12.69
  -4  -6   8    6.35    9.11
   4  -6  -8   25.12   10.49
   4   6  -8    5.44    5.33
   2  12   5   42.07   26.90
   2  12   5   34.81    4.97
  -2 -12  -5   31.49   23.13
   2 -12   5    5.76   19.90
  -2  12  -5    8.31   10.92
  -6  -8  -5   20.79   13.22
   6  -8   5   55.24   17.37
  -6   8  -5   50.96   10.48
 -10  -4  -4   29.15   11.52
  10  -4   4   31.88    7.04
  -5 -15  -2    1.07    6.11
   5  15   2    8.92    4.27
   5  15   2    2.59    7.82
   5 -15   2   -1.71   14.31
  -5  15  -2   -2.24   13.96
  15   9  -6   17.50   18.96
  15   9  -6   47.57   28.34
  15  -9  -6   55.47   25.51
 -15   9   6   55.27   12.67
 -15   9   6   61.29   12.93
 -10   4  -4   35.23    7.44
  10   4   4   19.72    3.95
  12  -8   2  109.56   30.45
  12   8   2  119.52   11.31
 -12   8  -2  130.73   29.03
 -12  -8  -2  103.70   24.97
  12   8   2  115.80   19.49
   6 -16   0  129.49   37.89
  -6  16   0  145.10   22.27
  -6 -16   0  121.18   18.46
  -9  15   3  373.73   63.54
   9  15  -3  388.63   42.66
   9  15  -3  381.69   33.43
   9 -15  -3  292.89   48.81
   6  16   0  125.83   20.59
  -9  15   3  335.61   34.83
  -9 -15   3  463.94   71.85
   6  16   0  138.49   16.62
  -1  15   4  688.56   55.07
  -1  15   4  612.79   60.15
  15   9  -1   35.43   15.26
  15   9  -1   37.49   17.94
  15  -9  -1   17.38   23.08
  -1 -15   4  575.43   55.10
   1 -15  -4  554.72   50.52
 -15   9   1   11.93   13.13
   1  15  -4  568.66   52.50
 -15  -9   1   31.50    9.42
  13  -9  -7   -1.17    8.80
  13   9  -7    6.93   12.07
 -13   9   7    1.56    4.86
 -13   9   7    6.92    6.22
 -18   4   6   44.69   11.05
  18  -4  -6   50.61   16.38
 -18   4   6   53.00   25.64
  18   4  -6   59.03   30.07
   8  14  -5   35.67   30.91
  -8  14   5  108.41   23.46
  -8 -14   5   24.32   30.82
  14  10  -6  234.26   27.74
  -8  14   5  104.74   13.84
 -14  10   6  214.65   25.87
  14  10  -6  186.52   13.53
 -14  10   6  211.59   23.76
   8 -14  -5  111.41   20.94
  14 -10  -6  242.70   40.34
  19  -1  -4   50.86   15.29
 -19  -1   4   30.32    3.07
 -19   1   4   49.10   15.12
 -19  -1   4   35.62    2.17
  19   1  -4   41.70   26.55
  11  13  -5  554.30   48.31
  11 -13  -5  504.81   59.01
 -11  13   5  525.92   62.64
  14   0   2  220.25   20.26
 -14   0  -2  215.03   20.26
 -11  13   5  554.38   79.66
  16   6  -7  -12.09    6.33
 -16   6   7    0.79    5.15
 -16   6   7    0.27    6.02
  16  -6  -7   -0.08    5.65
  16   6  -7   13.12   12.36
  19   1  -5  198.85   28.31
  -3  17   1    7.70   15.94
 -19   1   5  114.87   25.80
   3  17  -1    4.51    6.46
   3  17  -1   -3.09   12.35
  19  -1  -5  120.22   27.44
   3 -17  -1    4.45    6.95
  -3 -17   1    7.88    7.22
  -3  17   1    3.75    6.67
   9  15  -1   93.53   15.87
   9  15  -1   90.14   14.00
  -9  15   1   93.55   19.48
   9 -15  -1   99.07   19.31
   2 -14   4   -4.40    5.13
   2 -12  -6    9.95    3.63
  -2 -14  -4    0.15    4.57
  -2 -12   6   19.83    8.46
  -2  14  -4    1.03    5.14
   2  14   4   -1.46   10.54
   2 -12  -6   18.46   16.12
  -2 -14  -4    1.66    3.56
  -2  12   6    0.66    3.96
   2  14   4    1.88    3.57
  -2  12   6    6.32   10.92
   2  12  -6   13.61    7.46
   1  -1  -8   39.04   17.39
   1 -17   1   12.65   15.90
  16   0  -8 1211.38   93.08
   2  -4  -8   35.68   16.00
   1  -1  -8   10.30    2.16
  -5  -5  -6    6.00   12.98
   1   1  -8    3.45    2.50
  -2  -4   8    3.48    6.46
   1  17   1    6.25   12.30
  -1  17  -1   10.34    8.88
  -5   5  -6    2.20    6.76
  -1 -17  -1    8.84   12.84
   1  17   1   11.87    9.92
   5  -5   6    3.19    6.40
   1   1  -8    5.82    8.91
   2   4  -8    5.09    3.63
 -16   8   6  107.44   30.69
 -16   8   6  100.55   15.89
  16  -8  -6  125.80   20.74
  16   8  -6  132.69   25.04
  -9   7  -4  109.88   14.98
  -6  16   3   59.12   19.71
   6  16  -3   66.31   24.60
   9   7   4   81.80    8.65
  -6 -16   3   59.71   17.03
   6 -16  -3   59.49   13.47
   9   7   4   86.45    9.09
   9  -7   4  108.12   22.84
  -9  -7  -4   88.16   17.31
  -6  16   3   59.10   14.09
   5  -7  -8    0.26    1.10
   5  -7  -8   -5.67    5.73
  -5  -7   8   -2.98    7.52
   5  -7  -8   -0.97    1.09
   5   7  -8    0.74    3.28
  -6   0  -6   85.76   18.71
   6   0   6   63.89    8.89
  -6   0  -6   63.73    5.24
   3  17   0   10.12   15.12
  -3  17   0   13.45    8.42
  10   0  -9    1.36    2.68
  10   0  -9    2.81    2.26
  -3 -17   0    8.47    7.49
  10   0  -9   -3.46    2.14
   3  17   0    4.29   11.75
   3 -17   0    5.60    8.77
 -13  -9  -1   55.35   17.96
 -13   9  -1   95.46   15.20
  13   9   1   54.29    9.79
  13   9   1   37.19   15.56
 -12   4  -3   22.62   12.36
  13  -9   1   88.60   26.50
  12   4   3    9.10    8.48
  12  -4   3   31.51   12.54
 -12  -4  -3   14.98    9.42
   7 -15   1   88.24   18.82
   7  15   1   68.01   16.45
   7  15   1   68.75   18.11
  -3   1  -7   19.33   11.25
  -3  -1  -7   11.90    1.72
  -3   1  -7   21.47    4.95
   3  -1   7   14.04    5.59
  -3  -1  -7   16.36   19.10
  -7  15  -1   81.37   18.86
   3  15   3  297.49   31.12
   3  15   3  255.66   36.78
   3 -15   3  349.49   35.93
  -3  15  -3  398.72   36.39
  -3 -15  -3  210.47   31.05
   8  -4   5   21.71   11.00
  -8   4  -5   20.46   11.26
   8   4   5   25.30    3.51
  -8  -4  -5   38.67   12.54
   9   1  -9   11.59   12.33
   2 -14  -5   77.96   12.48
   9  -1  -9   26.38    8.80
   9   1  -9    5.30    5.84
  -2 -14   5   18.95   17.51
  -2  14   5   93.76   34.09
   9  -1  -9   32.78    9.30
   9  -1  -9   36.00    8.67
   2  14  -5   23.08   15.75
  -2  14   5   96.06   13.73
   9   1  -9    5.83   10.27
  11  -7   3    6.72   10.79
 -11   7  -3    8.46   10.89
  11   7   3    6.58    3.20
  11   7   3    4.78    5.25
 -11  -7  -3    7.31    6.86
   0  16   3   63.66   10.66
  12  12   0  134.11   16.57
  11 -13   0    0.61    7.09
   8  -8  -8   16.18   19.05
 -11  13   0    0.12   13.20
   0 -16  -3   46.89   17.14
  -8   8   8   16.70   10.99
   0  16  -3   60.36   17.01
   0  16   3   54.15   19.95
  12 -12   0  159.31   23.52
   8  -8  -8   22.49    5.84
  11  13   0   -0.77    7.31
  11  13   0    7.55    5.36
  12  12   0  140.04   14.71
 -12  12   0  175.33   39.75
  12  12   0  140.78   18.53
   8   8  -8    5.07   14.64
   0 -16   3   49.55   28.88
  14   2   2  118.22   22.34
  18   6  -4  181.16   56.38
  18  -6  -4  336.69   37.84
  14  -2   2  131.96   26.21
 -14  -2  -2  108.52   15.88
 -14  -2  -2  125.86   23.42
 -14   2  -2  143.04   25.22
   8   0  -9   -0.85    4.80
   8   0  -9   -2.10    7.46
   8   0  -9    1.61    2.42
  16   2  -8    7.44   19.95
  16  -2  -8   27.01   10.49
  16   2  -8   12.05   12.60
  13 -11  -6    3.29   10.70
 -13  11   6    0.84    7.63
  13  11  -6   11.33    7.62
 -13  11   6    0.88   10.44
  -7  11   7    1.76    6.14
  -7  11   7    0.68    9.86
   7 -11  -7    1.05   14.89
   7 -11  -7    7.70    5.44
   7  11  -7   22.29    7.82
  -7 -11   7   14.60    7.77
  11  -1  -9   21.02    8.67
  11  -1  -9   16.70   10.46
  11  -1  -9   12.46    8.65
  11   1  -9    3.26    5.59
  11   1  -9    2.62    5.25
  11   1  -9    7.29    5.70
  -6  -2  -6  106.88   19.78
   6   2   6   69.58    5.31
   6  -2   6   82.66    8.03
  -6   2  -6   81.76    7.16
  -7  13   6   38.67   13.29
   7 -13  -6   39.57    6.87
   7  13  -6   25.92   12.92
  -7  13   6   36.75   27.45
  -7 -13   6   25.40   14.79
  18   0  -7    1.07    6.46
  10  -8  -8  125.81   20.11
  10   8  -8  123.78   19.60
 -10   8   8  132.58   22.17
 -10   8   8  139.59   13.12
  10  -8  -8  134.09   11.52
  10  -2  -9   14.20    5.72
  10   2  -9   17.98   11.82
  10   2  -9   22.70   11.15
  10   2  -9   17.63    6.62
  10  -2  -9   14.98    9.25
  10  -2  -9   25.64   14.44
  18  -6  -5   24.84   13.20
 -18   6   5   18.02   12.11
 -18   6   5   17.23   10.49
  18   6  -5   21.90   13.39
  12  10  -7  108.06   17.51
 -12  10   7   58.83   17.02
 -12  10   7   69.97   19.78
  12 -10  -7   73.72   12.58
  -5  13   6   42.41    7.10
   5 -13  -6   46.74   10.56
  -5 -13   6   34.46   15.15
  -5  13   6   50.53   16.95
   5  13  -6   36.75   13.32
 -17  -7   2   40.56    7.62
  17  -7  -2   41.19   15.66
  17   7  -2   33.41   12.98
 -17   7   2   43.60   26.80
   1 -13   5  551.13   46.26
  -1  13  -5  542.25   64.25
   0  -8   7    2.52    4.64
  -1 -13  -5  396.51   42.18
   1  13   5  382.08   28.14
   0   8  -7    7.28    7.14
  -1 -13  -5  444.82   26.57
   0  -8  -7   -5.87    7.61
   1  13   5  509.98   82.13
 -19   3   4    2.88    7.82
  19  -3  -4   -3.86   13.57
  14  12  -3   61.94   13.49
 -14  12   3  158.05   19.52
 -17  -5   1  146.04   17.70
  17   5  -1  145.76   21.29
  19   3  -4    4.05    8.15
 -17   5   1  143.22   23.25
  14  12  -3   81.55   15.72
 -13  11   0    9.54   18.24
  18  -4  -2    9.76    9.52
  18   4  -2    7.73    8.75
 -18   4   2    7.99   15.72
  17  -5  -1  156.77   39.67
  14 -12  -3  187.88   35.21
  13  11   0   19.98   12.61
 -13 -11   0   17.25    6.28
  13  11   0   11.04   10.56
 -18  -4   2    6.69    4.73
  13 -11   0    6.73   10.45
  -9 -11   7   12.05   12.77
  -9  11   7   21.42    5.88
  -9  11   7   11.59   12.05
   9  11  -7   22.45   16.80
 -10  14   0    0.64   11.87
  10  14   0    3.11    4.08
  10  14   0   -1.56    8.70
   9 -11  -7   16.12    5.14
  10 -14   0    3.74   11.75
  -3  17   2    1.59    5.70
 -17   7   6    4.27    9.11
  17  -7  -6    3.22   10.85
 -17   7   6   -3.08    6.29
  -3 -17   2    5.65   12.02
   3 -17  -2    5.54    5.65
   3  17  -2   -0.76    6.15
  -3  17   2    3.54    8.13
  17   7  -6   -3.42    7.09
 -19   3   5  745.73   93.72
  19   3  -5  835.91   68.98
 -19   3   5  654.01   41.32
  19  -3  -5  722.57   62.74
 -14   6   8   63.39   17.54
  -7  -7  -5  104.32   17.35
  14   6  -8   38.98    5.41
  -7   7  -5   61.03   20.66
  14   6  -8   41.15   28.81
   7  -7   5   57.34   11.76
   8  -2  -9    1.62   10.66
  14  -6  -8   72.21   11.61
   8  -2  -9    0.64    4.64
   8   2  -9    1.68    4.85
   8   2  -9    3.88    6.42
   8  -2  -9    1.09    5.11
  14   6  -8   38.18   15.40
 -14   6   8   68.16   11.57
   8   2  -9    5.36    3.49
  12   0  -9    6.25    7.59
   1  17  -2   -1.97   10.79
  17  -5  -7  354.89   34.90
  -1  17   2   -5.65   13.11
  12   0  -9    4.97    7.96
  17   5  -7  497.59   54.54
  17   5  -7  364.64   41.29
   1 -17  -2    4.60    5.08
 -17   5   7  270.25   21.69
 -17   5   7  339.16   33.17
  -1 -17   2   -1.18    6.85
  12   0  -9    1.65    4.56
  -1  17   2    3.94    5.13
   1  -3  -8    4.52    8.47
   1   3  -8    4.04    2.95
  -1  -3   8    4.85    5.18
 -15  11   4  115.78   18.52
 -19   1   3   20.39   22.19
  15  11  -3   74.21   11.06
  19   1  -3   19.75   23.17
 -19  -1   3   17.50   13.33
  15 -11  -4  105.30   21.13
  15  11  -4  133.93   19.39
  15 -11  -3   70.16   32.68
  15  11  -4   -0.06   23.40
  15  11  -4  117.57   10.14
 -15  11   3   63.69   18.60
  19  -1  -3   24.21   13.06
 -15  11   4   95.69   20.28
  15  11  -3  113.40   20.72
 -19  -1   3   24.49    5.35
  15  11  -3   89.75   15.69
   1   9  -7    2.63    3.75
  -1  -9   7   -2.53    4.28
  -1   9   7    0.16    7.07
 -18   2   7    3.38    2.73
  18   2  -7    0.63   13.40
  18  -2  -7   -4.31    7.80
   1  -9  -7    4.17    6.74
  -1   7  -7   39.77   15.69
  14  12  -4   90.90   26.41
  14  12  -4   71.29   10.82
 -14  12   4   83.09   17.62
  14 -12  -4   80.32   17.47
 -14  12   4   74.18   17.22
  -1  -7  -7   49.01   16.78
   1  -7   7   55.06   16.75
   7  -1  -9    8.14    3.36
   6  -8  -8  131.94    9.27
   7   1  -9    6.64    3.86
   6  -8  -8  158.94   12.36
  -6   8   8  152.20   27.50
   7   1  -9   12.38    7.26
   7  -1  -9   11.86    8.06
   6  -8  -8  150.63   26.25
  -6  -8   8  168.86   23.37
   7   1  -9    8.45    7.59
   6   8  -8  171.91   29.11
   7  -1  -9    7.92    3.74
  13 -13  -3  275.93   54.18
 -13  13   3  280.11   50.07
  13  13  -3  338.88   45.60
  13  13  -3  331.75   21.77
   3  -3   7  173.87   19.50
 -13   7   8   27.14   11.82
 -13   7   8   13.86   10.11
  19  -1  -6  840.97  105.92
  15  -5  -8   10.64    5.26
  -3  -3  -7  176.94   30.07
 -15   5   8    1.14    6.49
  13   7  -8    3.48    3.10
  19   1  -6  767.91   70.13
 -15   5   8   -2.61    5.18
  15   5  -8   -1.74   12.42
  13   7  -8    4.14    7.99
  13  -7  -8   17.43    6.06
  -3   3  -7  178.49   18.56
  15   5  -8    0.91    3.15
 -18   6   3   25.27   14.25
  18   6  -3   37.25   13.28
  18  -6  -3   27.63   25.95
  -5 -11   7   15.53   21.80
   9   3  -9  128.07   13.18
  -5  11   7   35.19    6.68
   9   3  -9  108.64   19.22
   5  11  -7   14.13   18.30
   5 -11  -7   28.74    6.30
   9  -3  -9   21.34   13.82
   9   3  -9  125.02   19.90
   9  -3  -9   35.11   16.23
  -5  11   7   34.59   16.05
   5 -11  -7   43.52   23.39
 -15  -5  -1  128.17   25.94
 -15   5  -1  153.60   34.24
  15   5   1  146.11   17.03
  15  -5   1  159.40   21.15
  -2 -10  -6  116.58   43.96
  -2  10  -6  163.89   19.06
  -8  16   2  291.67   32.22
  -8 -16   2  251.31   27.76
   8  16  -2  275.15   27.57
   8  16  -2  274.76   25.21
   2  10   6  122.83   30.17
   2 -10   6  147.04   32.23
   8 -16  -2  259.97   30.18
  -3   9  -6   47.21   11.00
   3  -9   6   47.23   19.61
  -3  -9  -6   51.39   17.08
  -9  15   4  240.34   53.49
   9 -15  -4  202.63   36.32
  -9 -15   4  286.84   45.68
   9  15  -4  218.11   26.20
  -9  15   4  219.44   24.40
  16  10  -4  174.43   24.55
  16 -10  -4  267.00   31.14
  16  10  -4  207.95   50.51
 -16  10   4  230.11   47.49
  12   2  -9   78.17   20.14
  12  -2  -9  115.98   12.15
  12  -2  -9  129.43   14.43
  12   2  -9   65.13   26.15
  12  -2  -9  139.77   25.10
  12   2  -9   88.52   26.80
  -9  13   6   13.87   20.39
  -9 -13   6   16.34   23.30
   9  13  -6   23.16   10.19
   9 -13  -6   13.81    6.21
  -9  13   6   17.70   11.99
   5 -17  -1   35.77   21.70
  16   8  -1   26.48    9.95
   5  17  -1   30.42   11.87
  16   8  -1   34.16   17.69
   5  17  -1   30.80   10.80
  -5  17   1   46.74   21.53
 -16   8   1   31.76   12.90
  16  -8  -1   36.86   13.36
 -16  -8   1   23.31    5.27
  -5 -17   1   34.28   21.01
  11   3  -9    7.22    5.73
  11   3  -9   10.33    5.63
  11  -3  -9   -3.01    6.24
  11   3  -9   10.20    4.34
  11  -3  -9    2.11    3.70
  11  -3  -9    1.16    7.13
  -3  17  -1   32.26   23.48
   3 -17   1   25.17   14.26
   3  17   1   45.33    9.69
   3  17   1   28.49   23.70
  -3 -17  -1   34.83   19.32
  12 -12  -6   11.90    8.13
 -12  12   6   14.59   19.90
  12  12  -6   42.22   18.61
 -13  13   4    8.33    6.97
  13  13  -4   -2.62    5.51
 -13  13   4    6.56    6.40
  13 -13  -4    2.52    6.73
 -12  12   6   19.04    8.57
  13  13  -4    5.57   10.67
  16  10  -3  167.92   44.86
   4 -16   2  302.91   53.52
  16  10  -3  144.78   33.99
  -4  16  -2  296.08   34.16
  -4 -16  -2  237.02   33.95
  16 -10  -3  195.15   46.08
   4  16   2  271.66   21.32
 -16  10   3  197.62   27.80
   4  16   2  243.84   32.33
 -13   7  -2   79.11   15.70
 -13  -7  -2   80.97   23.98
  13   7   2  104.96   11.57
  13   7   2   96.45   18.56
  13  -7   2   80.51   27.05
  11   1   4  119.90   11.30
  11  -1   4  111.28   12.32
 -11  -1  -4  161.07   21.15
 -11   1  -4  123.15   19.65
 -11  -1  -4  149.25   18.33
  14  12  -2    0.33    5.04
  14  12  -2   -1.61    3.89
  14  12  -2   -0.37    3.45
 -14  12   2    4.93    8.52
  14 -12  -2    2.95    5.08
   6   0  -9    8.86    9.81
   8 -16  -1   -1.36    3.60
   8  16  -1    3.27    3.17
   8  16  -1    1.99    4.71
   6   0  -9    2.44    3.73
   6   0  -9   -0.62    4.61
  -8 -16   1  -12.71    5.86
  -8  16   1    2.39    6.35
  13 -13  -2    3.42    7.54
  13  13  -2    1.67    3.94
 -10 -14   5   26.53   17.00
  10 -14  -5   34.99    9.84
  13  13  -2    7.42    5.45
 -10  14   5   37.34   10.35
 -13  13   2    1.50   12.12
 -10  14   5   37.02   15.29
  10  14  -5   26.76   12.86
   2 -10  -7   62.12   34.85
  -1 -11  -6   -2.64   15.27
  -2 -10   7   98.09   17.06
  14   4   2   14.66   10.55
 -14   4  -2   14.86    7.77
  -2  10   7   59.80   22.59
   2  10  -7   80.33   22.96
   1  11   6    5.39    9.74
 -14  -4  -2   14.22    7.88
  -1  11  -6    2.43    6.29
  14  -4   2   12.19    7.88
   1 -11   6    8.85    6.83
  14 -10   0  185.17   24.77
 -14  10   0  174.99   39.29
  14  10   0  156.87   28.99
  14  10   0  154.04   16.65
 -14 -10   0  161.21   15.30
  13   1  -9    5.60    5.48
  -8  12  -3   25.33   17.73
   8  12   3  101.55   13.19
  13  -1  -9   14.80    9.46
  13  -1  -9   16.07    5.59
   8  12   3  118.44   19.93
  13  -1  -9   15.44    6.63
  -2   6  -7    2.20    3.93
   2  -6   7    4.14    4.23
  13   1  -9    1.98    7.19
  13   1  -9    7.76    7.23
   8 -12   3   53.09   17.70
  -8 -12  -3  123.55   28.28
  -2  -6  -7    2.67    8.24
   8  12   3  106.19   12.12
   5  17  -2   66.55   14.52
   9 -15   0   -1.83   10.73
  -9  15   0   -1.90    6.26
   5  17  -2   59.36   23.36
  -5 -17   2   65.35   16.23
  -5  17   2   32.40   23.12
  -5  17   2   34.00   18.11
   9  15   0   -2.75    4.83
   5 -17  -2   33.79   23.72
   9  15   0    2.57    6.46
  -4  -8  -6  140.71   23.62
  -4   8  -6  137.46   16.85
   4  -8   6  139.77   16.87
  16  -4  -8   54.77   11.12
 -16   4   8   34.29    5.91
  16   4  -8   14.43    4.26
  16   4  -8   18.45   13.50
  12   8  -8   70.01   20.52
  12  -8  -8   34.29    7.97
 -12   8   8   33.65   11.75
 -12   8   8   33.78    7.95
  12  -8  -8    4.87   10.37
 -14  -8  -1   46.39    9.52
  16  -6   0   20.96   21.11
 -16  -6   0   17.69   10.77
  19  -3  -3   94.86   33.72
 -19   3   3  113.31   19.87
 -16   6   0   28.46   11.79
  14   8   1   51.10   15.73
  14  -8   1   27.34   13.10
  12  14  -3    3.91    9.35
  16   6   0   32.42    9.73
  12 -14  -3    4.88   11.27
  12  14  -3    1.92    3.80
  19   3  -3   78.88   19.21
 -19  -3   3   62.51    6.24
  14   8   1   39.03    7.43
 -12  14   3    2.86   10.84
 -14   8  -1   34.28   12.84
   6  16   1   -1.67    6.90
   6 -16   1    1.45    6.90
   0   0  -8  397.00   20.10
   1  15   4   73.62   14.29
   0   0  -8  544.74   71.51
  -6 -16  -1   -3.75    3.61
   6  16   1   -1.50    6.02
   1 -15   4   74.68   17.98
   1  15   4   52.29   34.11
  -6  16  -1    5.53   11.61
  -1  15  -4   89.97   29.41
  -1 -15  -4   56.16    8.72
   3 -13  -6   24.21   16.84
  -3  13   6   10.71    3.64
  -3 -13   6   15.95   17.33
   3  13  -6   39.62   15.58
   3 -13  -6   12.58    5.57
  -3  13   6    8.38   12.60
   6  -4   6   39.10    7.22
  -6  -4  -6   45.79   26.31
  -6   4  -6   42.60    7.38
 -17  -1   0   26.14   10.76
  17   1   0   30.79   18.97
  -1  17  -2   82.18   17.42
 -17   1   0   20.83   11.28
   1  17   2   70.83   20.17
  -1 -17  -2   50.00   12.00
   1 -17   2   67.00   17.43
  17  -1   0   34.25   11.47
   1  17   2   51.44   18.88
  -8 -16   3   -5.04    8.30
   7 -13   3  296.59   48.15
  -7 -13  -3  215.60   42.03
   7  13   3  198.95   21.43
  -8  16   3    0.30    6.10
  -7  13  -3  327.51   31.42
   8  16  -3    0.65    4.63
   8  16  -3    0.41    3.68
   7  13   3  235.46   32.16
   8 -16  -3    1.31    4.54
  -8  16   3    1.79    4.66
   7   3  -9  155.63   28.45
   7  -3  -9   75.71   34.67
   7   3  -9  135.61   20.18
  -9   1  -5  115.46   14.10
 -10  -6  -4  141.19   20.54
  10  -4  -9   90.22    9.78
  -9  -1  -5   94.24   30.20
  10   6   4  123.83    7.51
  10  -4  -9   87.47    9.81
   9  -1   5  109.29   13.47
  10   6   4  114.00    9.97
 -10   6  -4   25.39   23.96
  10   4  -9  129.31   16.19
  10   4  -9   97.70   14.94
  10  -4  -9   90.47   18.26
  10   4  -9  121.58   13.30
  -9  -1  -5   61.19    7.08
  -9 -11  -3   30.39   11.40
   9 -11   3   54.07   12.52
   9  11   3   27.34    5.33
  -9  11  -3   72.54   13.37
   9  11   3   32.57    7.99
 -18   0   1    2.25   14.16
  18   0  -1    8.96    8.44
  -4  16   4  240.51   24.55
  -4  16   4  206.83   36.00
  19  -3  -6  266.40   32.35
 -19   3   6  205.61   16.30
  19   3  -6  158.96   31.67
   4 -16  -4  207.58   33.00
 -19   3   6  236.47   29.93
  -4 -16   4  214.34   50.57
   4  16  -4  217.83   29.55
  15  11  -5   68.43   32.19
 -15  11   5  112.61   18.80
  15 -11  -5  123.69   35.30
 -15  11   5  123.24   20.29
 -11  11   7   33.23    8.43
  11  11  -7   25.78   12.23
 -11  11   7   31.45   13.50
  11 -11  -7   35.42   13.42
  15  11  -2    4.80    8.50
 -15  11   2    8.27   14.65
  18  -6  -6   59.97   29.81
 -18   6   6   48.17    8.75
  15 -11  -2   10.54    9.29
  15  11  -2    1.76   10.89
  18   6  -6   46.58   19.10
  17   1  -8   23.16   24.23
 -18   6   6   50.97   15.25
  17  -1  -8   39.31   23.63
  18   6  -6   54.72   18.61
   6   2  -9   83.60   11.60
   6   2  -9  101.87   18.31
   6   2  -9   74.35    9.98
   6  -2  -9  148.80    9.43
   6  -2  -9  153.99   11.53
   6  -2  -9  154.18   22.04
  -5 -17   0    1.44    5.69
  -5  17   0    3.36    6.79
   5  17   0    5.36    6.31
   5 -17   0    6.44   12.43
   5  17   0    0.90    5.05
  16  10  -5    6.94    9.80
 -16  10   5    6.08    6.31
 -16  10   5   -1.81   12.92
  16 -10  -5    0.89   14.40
  17   9  -4  187.12   24.17
  17   9  -4  218.38   31.27
  12 -14  -2   17.66   11.12
  -6  12  -4  124.64   28.84
   6 -12   4  129.35   28.22
  -6 -12  -4   62.72   16.80
  17  -9  -4  200.06   29.93
  12  14  -2   18.77   10.88
   6  12   4   44.18   20.54
  12  14  -2   21.62   14.08
 -12  14   2   17.03   10.70
 -17   9   4  185.68   47.10
  -7  11  -4  144.11   31.67
   7 -11   4  124.80   18.66
   7  11   4  101.68   24.20
  -7 -11  -4   98.20   19.05
   8   4  -9  393.04   28.72
   8   4  -9  493.27   32.53
   8  -4  -9  264.69   20.74
   8  -4  -9  310.49   38.61
   8  -4  -9  322.75   24.48
  -2  -6   8   35.00    9.07
   5 -15  -5    2.32    4.28
  -9   9   8   10.55    7.12
   9   9  -8   21.12    7.84
  -9   9   8    6.53    9.50
   2  -6  -8   88.16   16.17
   5  15  -5    4.32    7.52
  -5 -15   5    8.31   15.03
   3  -7  -8    3.21    5.89
   9  -9  -8    8.99    3.65
  -3  -7   8   -4.22    3.50
   2   6  -8   27.15    7.66
  -5  15   5    6.64    7.96
  -5  15   5    5.31   15.61
   9  -9  -8    7.34    8.41
   3   7  -8    5.09    5.03
   9  13   2    0.09    4.96
  -9  13  -2    3.88    6.65
   0   2  -8   35.27    7.69
   9  13   2    3.69    6.17
   0  -2   8   16.98   10.46
   9  13   2    2.02    3.51
   0  -2  -8   49.08   15.79
   9 -13   2   -0.79    6.47
   0   2  -8   45.31   14.61
  -9 -13  -2    3.12    5.29
 -10 -12  -2   -3.80    4.47
  13  -1   3   28.75   12.01
 -10  12  -2   -1.67    5.54
  10  12   2    9.60    8.92
  10 -12   2    3.88    5.37
  10  12   2   -2.23    4.70
  10  12   2    4.69    4.05
 -13  -1  -3   27.33   10.01
  13   1   3   25.54   10.94
 -13   1  -3   19.96   11.99
 -13  -1  -3   21.30    6.94
  18   4  -7   15.21    8.91
 -18   4   7    2.38    2.93
 -18   4   7    9.17   12.67
  18  -4  -7    6.17   13.63
  14  12  -5   27.06   12.27
   2 -16   3    3.59    7.07
  14 -12  -5   38.40   20.33
 -14  12   5   31.48   11.76
  -2  16  -3   -0.76   12.18
   2  16   3   -1.31   12.60
   2  16   3    4.10    3.84
  14  12  -5   27.66    4.70
  -2 -16  -3    0.37    3.89
 -14  12   5   30.30   21.30
  -6  16   4  190.38   21.60
  -6  16   4  178.47   31.54
   6 -16  -4  166.32   31.73
   6  16  -4  158.93   41.67
  -6 -16   4  153.90   27.69
   0  14   5    2.83    2.76
   0 -14  -5    7.42    7.14
   0  14  -5    9.17    7.17
   0  14   5    7.04    9.29
   0 -14  -5   -0.11    4.56
   0 -14   5   11.80    7.85
  18  -2  -1   41.54   25.66
  12  -6   3   53.54   19.92
 -18   2   1   43.27   14.82
 -12   6  -3   58.96   12.15
 -18  -2   1   56.34   14.49
 -12  -6  -3   59.35   13.41
  12   6   3   53.32   12.26
 -18  -2   1   47.14   11.63
  18   2  -1   44.58   24.15
  -7   9   8    4.50   24.78
  16   0   1    2.78   11.28
   7   9  -8   46.88   10.75
 -16   0  -1   10.04   11.13
  -7  -9   8   37.83   14.10
   7  -9  -8    1.94   24.18
   8  -6   5    8.67    5.92
 -11  -3  -4   15.30    8.43
  11  -3   4    6.03    5.15
  -8   6  -5   11.06    6.44
  -8  -6  -5   17.09    9.34
 -11   3  -4    8.25    5.34
  11   3   4   11.15    5.75
  14   0  -9    2.05    3.74
  14   0  -9    3.14    4.78
  14   0  -9    5.16    9.53
 -12  14   4    8.98    9.74
   7  15  -5  290.67   31.55
  19  -5  -4   14.13   13.12
  19   5  -4   24.59   21.20
 -12  14   4    5.55   14.03
  12 -14  -4    4.53    8.26
  12  14  -4   10.89    7.45
  -7  15   5  202.67   60.02
  -7  15   5  234.41   36.97
  12  14  -4   11.62    7.90
  -7 -15   5  329.28   35.97
   7 -15  -5  200.63   21.93
 -19   5   4   11.19   21.06
   2  16  -4  104.12   38.24
   0  12  -6   64.21   13.13
  -6 -14  -3   -4.55   12.49
   0 -12  -6   22.37   28.49
  -2 -16   4   86.75   24.69
  -6  14  -3    6.94   14.42
  -5  13  -4    4.25   14.46
  -2  16   4  156.67   16.17
   6  14   3   10.20    9.26
   5  13   4   10.55    4.47
   6 -14   3    7.84   14.52
  -5 -13  -4    4.35    8.49
   0  12   6   17.81   19.39
  -2  16   4  149.31   48.90
   6  14   3    6.36    3.43
   5 -13   4    6.46   14.58
   0 -12   6   63.98   24.20
   5  13   4    3.15   10.24
   2 -16  -4  129.32   22.47
  13   3  -9  107.25   19.70
  13  -3  -9  131.87   15.21
  13  -3  -9  122.84   23.60
  13   3  -9   99.84   12.10
  13   3  -9  124.54   31.23
 -19   5   5 1261.04   99.61
 -19   5   5 1176.38   82.87
  19  -5  -5 1284.57  137.71
  19   5  -5 1366.85  106.70
  12   4  -9  179.93   22.95
  12   4  -9  171.62   19.89
  12   4  -9  156.26   18.31
  12  -4  -9   55.52   16.08
  12  -4  -9   73.20   19.94
   8 -10   4   96.42   17.62
  17  -9  -3   86.91   22.55
 -17   9   3   98.19   22.20
  -8  10  -4   95.18   18.85
   8  10   4  111.17    9.20
  17   9  -3   85.16   23.83
   8  10   4   98.68    9.46
  17   9  -3  110.01   21.59
  -8 -10  -4  141.74   19.15
   5  -7   6    1.91    5.61
  -1  -5   8    3.63    3.85
  10 -10   3   63.07   16.87
   1  -5  -8    0.45    7.95
  10  10   3  105.04   12.69
   1   5  -8    1.27    5.78
  -5   7  -6   -0.31    5.86
  -5  -7  -6   -0.01    5.42
 -10  10  -3   51.03   29.09
  10  10   3   95.46   13.39
 -10 -10  -3  114.28   16.50
   4   8  -8   82.50   20.18
   4  -8  -8   53.49   20.50
 -17   9   5   34.61   14.23
  17   9  -5    7.66   24.95
  17  -9  -5   10.88   22.76
 -17   9   5   22.00   20.69
  -4  -8   8   90.30   23.95
   5  -1  -9   23.32    4.72
   8  14   2   22.24   11.31
   5   1  -9   -0.32    7.73
   8 -14   2   17.32   11.47
   8  14   2   19.51    5.40
   5   1  -9   25.74   16.65
  -4   0  -7    1.19    2.09
   4   0   7    2.52    2.53
  -8  14  -2   16.62   11.57
   5   1  -9   12.95    6.17
  -4   0  -7   -1.16    7.04
   5  -1  -9   16.13    6.17
   5  -1  -9   19.52   10.76
  -8 -14  -2   15.46    9.24
  11 -11   2    1.17   12.49
   3  17  -3  231.86   26.69
  11  11   2    8.41    6.36
  11  11   2    6.67    6.73
 -17  -3   0   14.17    9.68
  -3  17   3  133.96   30.12
 -11 -11  -2    4.31    6.05
 -17   3   0    7.60   15.85
 -11  11  -2    4.57    8.10
  17   3   0   18.31    8.64
  -3 -17   3  233.91   46.19
  -3  17   3  168.87   21.85
  17  -3   0   11.12   17.64
   3 -17  -3  122.35   31.91
  -9  -3  -5  631.09   50.22
   9  -3   5  514.74   33.31
  -9   3  -5  613.81   43.57
   9   3   5  384.32   26.33
   3  11  -7   37.18   19.99
  -3  11   7   60.73   19.53
   3 -11  -7   49.01   28.18
  -3 -11   7   46.90   14.85
  -3  15   5  221.77   18.82
   3 -15  -5  142.88   15.61
  -3  15   5  198.09   34.02
  -3 -15   5  289.76   31.96
   3  15  -5  279.26   45.49
   3  -5   7  271.51   30.33
  -3   5  -7  275.89   20.25
  -3  -5  -7  293.14   38.26
 -16  -2  -1   44.05   19.21
 -16   2  -1   39.85   19.82
 -16  -2  -1   40.81    9.58
  16   2   1   54.29   11.42
  16  -2   1   44.80   12.05
  17   3  -8   34.59   17.40
  16  10  -2  292.72   42.98
  17  -3  -8   65.98   14.83
 -16  10   2  317.58   57.53
  17   3  -8   28.56   16.51
  16 -10  -2  325.91   38.45
  16  10  -2  356.39   57.46
   9  -5  -9   76.25   27.36
   9   5  -9   37.48   18.53
   9   5  -9   45.58   15.84
   9  -5  -9   57.75    6.42
 -11   9   8   -1.54    6.18
  11  -9  -8    1.50    5.54
 -11   9   8   -0.41    5.78
  11   9  -8   11.60    9.54
  11  -9  -8    3.31    5.50
   9  -5  -9   54.85   12.32
  15  -9  -7    6.32    5.37
 -15   9   7    7.16    8.08
  15   9  -7   -2.52   11.35
   0  18   0  122.79   19.78
 -15   9   7    8.74    4.59
   0 -18   0  124.34   33.87
   0  18   0  139.54   39.05
  15   9  -7   -0.08    1.57
  14   2  -9   31.68    7.39
 -18   6   2   19.28   23.94
  18   6  -2   33.41   21.76
  14  -2  -9   28.08   13.36
  14   2  -9   32.41   11.50
  18  -6  -2   24.41   25.98
 -18  -6   2   32.24    6.77
  14  -2  -9   38.86   17.30
  14   2  -9   23.09   20.71
  11 -15  -3  162.78   35.54
  16  -8  -7   14.61   11.09
 -16   8   7   18.94   10.05
 -16   8   7   14.93   13.71
  11  15  -3  105.95   18.42
  16   8  -7   47.63   12.76
 -11  15   3  180.74   26.96
  11  15  -3  100.39   22.09
 -11  15   3  180.10   22.76
 -19   1   2    4.01    7.52
  19  -1  -2    0.38    7.81
 -19  -1   2    3.17    4.52
 -19  -1   2    5.39    7.65
  19   1  -2    3.84   12.80
  15   9   0    5.43    7.51
  15  -9   0    2.75   12.00
 -15  -9   0    2.05    6.08
 -15   9   0    6.65   11.90
  15   9   0    0.81    4.76
  -8  12   7   10.15   11.47
   8  12  -7   18.82   15.92
   8 -12  -7   10.95    7.30
  -8 -12   7   29.87   16.01
  -8  12   7   11.02    8.29
  11  13  -6    9.20   12.39
  11 -13  -6   -8.97    8.77
 -11  13   6   -2.43    5.43
 -11  13   6   -9.01    8.50
   8 -16   0  114.27   37.19
 -11  15   2   14.03   11.07
  11  15  -2   23.93    8.37
  11 -15  -2    9.48   10.76
  11  15  -2   22.27   11.90
  -8  16   0  118.76   21.70
   8  16   0  118.30   15.19
   8  16   0  106.74   18.12
  13  13  -5  583.89   49.57
  13 -13  -5  485.05   66.22
 -13  13   5  529.78   51.86
 -13  13   5  531.16   46.85
  13  13  -5  591.35   41.23
  13  -3   3   67.07   12.46
  -5  17   3    2.48    6.33
  11   5  -9  214.74   18.07
  11   5  -9  196.02   35.21
 -13  -3  -3   92.70   15.50
   5  17  -3    7.64   11.70
  -4  -2  -7    2.09   13.56
  13   3   3   86.86   14.93
 -13   3  -3   71.63   12.39
  11  -5  -9  213.19   23.31
  11   5  -9  143.24   24.03
  11  -5  -9  192.68   23.96
   4  -2   7    2.53    4.26
  -4   2  -7    2.94    3.84
   5 -17  -3    6.49   10.12
  -5  17   3   -0.41    9.02
  -5 -17   3    4.39    8.35
  20   0  -5   -3.41    9.01
   6 -12  -7   56.76   10.46
  -6  12   7   59.56    7.45
  -6  12   7   71.00   20.70
  -6 -12   7  118.12   18.59
   6  12  -7  108.32   15.97
   6 -12  -7   60.70   17.10
  -7   1  -6  207.56   12.35
  -7  -1  -6  215.81   15.12
   7   1   6  207.40   14.79
   7  -1   6  215.41   19.38
  -7  -1  -6  284.75   31.79
  19  -1  -7   21.75   15.47
  19   1  -7   34.07   15.03
 -13  13   1  142.69   23.09
  13  13  -1  125.37   24.89
  13  13  -1  121.89   14.56
  -1  17   3   -3.80    7.67
  13 -13  -1  151.84   38.99
   1  17  -3   -1.86   10.95
  -1 -17   3    2.80    6.61
  -1  17   3    3.25    4.55
   1 -17  -3    0.95    6.97
 -14  10   7   12.42   12.58
  14 -10  -7   16.22   13.67
 -14  10   7   13.08    8.67
  14  10  -7   10.58   17.29
   5  11   5  148.15   24.16
 -17   7   1   71.96   19.50
 -17  -7   1  112.36   14.33
   6   4  -9  130.08   19.87
   6   4  -9  164.66   31.56
   6  -4  -9   76.33   21.53
  17   7  -1   96.96   27.66
  -5  11  -5   70.50   16.43
  17  -7  -1   59.70   20.33
  -5 -11  -5  108.77   19.19
   5 -11   5   57.69   16.17
 -20   0   4   70.10   19.70
  18   8  -4  176.75   28.99
   2  18   0  129.17   27.88
   2  18   0  109.18   21.05
  -2  18   0    6.86   22.52
   2 -18   0  111.49   19.47
  18  -8  -4  200.90   49.14
  20   0  -4   58.99   33.44
  18   8  -4  145.66   19.79
  -2 -18   0  102.68   18.32
 -18   8   4  162.74   45.06
  -2  18   0  130.03   19.05
   4 -14   4    8.21    8.13
   4  14   4    4.75    2.95
  -4  14  -4   13.87    8.03
   4  14   4    9.72   10.18
  -4 -14  -4    0.95    7.06
   2 -18  -1   20.84    9.87
  -2 -18   1   19.56   10.80
   2  18  -1   17.63    9.77
   2  18  -1   15.30   11.85
  -2  18   1   19.99    9.97
  -2  18   1   17.70   12.65
   0 -18  -1   12.85    8.53
   0  18  -1   18.64   16.19
  -6  14   6    6.94    9.71
  -6 -14   6   66.21   19.82
   6 -14  -6   10.45    5.20
   0  18   1   12.39   14.43
   0  18   1    4.92   19.47
   6  14  -6   38.85   17.49
  -6  14   6   10.71   13.29
   0 -18   1   13.58   17.68
  14  12  -1   22.16   10.49
  17   7  -7  223.70   55.20
  14 -12  -1   21.26   20.30
  14  12  -1   12.81    6.34
  17  -7  -7  232.67   28.60
 -17   7   7  212.75   39.24
  14  12  -1   17.73    7.27
 -17   7   7  157.48   28.65
 -14  12   1   24.76   10.99
  17   7  -7  210.61   29.22
  12  14  -1   26.76   12.90
  12  14  -1   14.79    7.30
 -12  14   1   21.96   20.48
  12 -14  -1   18.80   19.71
  19   5  -3  108.46   34.19
 -19  -5   3   81.18    5.02
   7  17  -2   51.34   21.71
  19  -5  -3   97.65   21.70
  -7 -17   2   44.73   15.32
 -19   5   3  102.34   20.27
  -7  17   2   77.61   19.70
  -7  17   2   46.92   25.42
   7 -17  -2   38.92   14.60
   7  17  -2   50.04   12.50
   4  12   5   32.17   20.02
   0  -4   8    5.18    4.61
  -4  12  -5   86.74   14.58
   0   4  -8   10.66    4.15
   5  -3  -9  205.96   12.74
   5  -3  -9  264.22   51.66
   0  -4  -8   28.48   11.07
  -4 -12  -5   38.48   15.95
   5   3  -9  269.28   27.20
   5   3  -9  217.56   23.27
   5  -3  -9  218.21   11.65
  -7  15  -2   40.96   12.18
  -5  -9   8    3.80    3.83
   5  -9  -8    0.56    1.07
  -9  -9  -4   87.83   17.84
  -5   9   8    0.64   10.86
   9   9   4   87.19    8.65
  -9   9  -4  126.15   17.14
   5  -9  -8   -5.06    9.98
   5   9  -8    1.22    3.70
   5  -9  -8   -0.08    1.38
   9  -9   4  100.12   25.95
   7 -15   2   26.69   20.87
   7  15   2   11.81   11.60
   7  15   2   11.54   10.22
   9   9   4   83.88    8.22
 -11 -13  -1  190.67   21.37
  -8  16   4   96.43   16.28
  11  13   1  168.90   34.37
 -11  13  -1  169.51   25.48
  -8  16   4   83.05   22.44
  -6  10  -5   -0.60    5.51
   8 -16  -4   87.29   14.89
   8  16  -4   36.90   29.74
  11  13   1  168.76   18.25
  11  13   1  165.47   14.96
  11 -13   1  175.39   41.14
  -8 -16   4   32.91   33.99
  -6 -10  -5   -2.70    6.50
   6 -10   5   -3.08    5.19
   7  -5  -9  161.54   12.95
   7   5  -9  196.24   27.76
   7  -5  -9  202.75   30.06
   7  -5  -9  183.18   15.10
 -20   2   5    3.68    6.23
  20  -2  -5    0.12   11.13
   7   5  -9  216.89   21.08
 -20   2   5   -0.30    2.27
  20   2  -5   14.86   12.02
   5 -15   3   85.36   21.40
  -5  15  -3   85.85   35.41
   5  15   3  122.56   23.23
   5  15   3  116.28   16.33
 -18   4   1   20.29   17.85
  12  10   2  293.27   20.28
  18   4  -1   12.83   10.07
  18  -4  -1   19.76   11.45
  12  10   2  258.68   29.55
 -12 -10  -2  283.84   39.31
 -12  10  -2  347.19   32.99
 -18  -4   1   14.19    7.87
  12 -10   2  313.31   47.92
  15   7  -8    1.66    9.03
   7  17  -1   48.85   12.05
   7 -17  -1   33.57   14.51
   7  17  -1   43.28   19.58
 -19   5   6    4.15    6.83
  -7  17   1   40.50   14.49
  -7 -17   1   39.18   22.30
  19  -5  -6    6.11    9.93
 -19   5   6   11.29    8.94
  15   7  -8    0.08    4.46
  15   7  -8   -2.12    1.92
 -15   7   8    6.67    3.14
 -15   7   8   -3.02    5.12
  15  -7  -8    0.46    3.49
  19   5  -6   11.27   18.23
 -18   8   5   13.36   11.12
  18  -8  -5   20.15   12.87
  18   8  -5   35.51   23.71
  18   8  -5   21.57    9.43
 -18   8   5    7.76   11.52
   4   0  -9   -0.05    4.78
   4   0  -9   -0.38    2.02
   8 -14  -6    5.99    7.49
  -8  14   6    6.89    9.37
   4   0  -9    0.00    2.70
   8  14  -6    4.38    7.87
  -8  14   6    7.23    5.26
  -8 -14   6   -0.04    7.80
 -10  12   7   37.43   26.61
  10 -12  -7   38.63   12.92
 -10  12   7   34.81   14.59
  10  12  -7   45.41   13.30
  -9  15   5   34.64   31.42
  11  -9   3   44.20   21.16
 -11   9  -3   54.45   22.58
  -9  15   5   51.46   12.26
  15  -1  -9   12.18    5.58
   9  15  -5   94.59   26.61
 -11  -9  -3   56.75   12.92
  15   1  -9   14.43    8.15
  -9 -15   5   51.84   15.32
  11   9   3   46.76   10.88
   9 -15  -5   34.81   18.40
  11   9   3   52.34   10.27
  15   1  -9   16.86    8.66
  15   1  -9   22.21    9.71
  15  -1  -9   21.45   15.63
  -3  17  -2   41.27   15.63
   3  17   2   40.96    9.18
  -3 -17  -2   25.88   16.49
   3  17   2   20.23   16.01
   3 -17   2   37.90   25.29
 -20   2   4   41.47   28.69
 -14   6  -2   23.19   16.32
 -14  -6  -2   22.01    8.74
  10  14   1   19.94    9.74
  10  14   1   13.78    9.52
 -10  14  -1    7.56   19.60
 -15  -7  -1   55.99   10.89
  15  -7   1  108.54   16.75
  15   7   1   52.91   20.03
  14  -6   2   23.20    9.92
 -15   7  -1  110.18   27.20
  20  -2  -4   39.49   17.06
  10 -14   1   11.52   18.68
  20   2  -4   53.84   17.92
  14   6   2   21.80    6.63
   5  17   1   37.14    9.55
  -5  17  -1   52.99   15.08
  -5 -17  -1   30.63   10.88
  12  12   1   14.33    6.40
 -12 -12  -1   20.55    7.38
 -12  12  -1    5.51   10.96
   5 -17   1   54.86   15.42
  12 -12   1    0.69   17.47
  12  12   1   11.57    8.25
  12  12   1   18.22    9.25
   5  17   1   32.70   15.16
 -19   3   2   13.94   12.30
  19   3  -2   19.83   11.99
  19  -3  -2   21.75   21.94
 -19  -3   2   21.58    6.77
  -1  13   6    1.53    2.46
   1 -13  -6    7.49    5.91
  -1  13   6   -8.90    8.03
  -1 -13   6    4.16    5.94
   1  13  -6   -0.74    5.23
   1 -13  -6    1.20    2.13
  14   8  -8   80.21   16.64
  14  -8  -8   72.72   12.70
  14   8  -8   59.65    5.84
 -14   8   8   57.56   22.27
 -14   8   8   66.78   19.51
 -16   6   8   60.75    9.47
  15   1   2    1.53    7.53
  16   6  -8   35.06    4.54
 -15  -1  -2    2.22    7.52
 -15   1  -2   -0.14    4.56
 -16   6   8   69.15   12.72
  15  -1   2    6.58    4.66
  16   6  -8   34.98   15.22
  16  -6  -8   82.61   13.47
  16   6  -8   50.47   30.39
 -15  -1  -2    0.50    4.89
  11 -15  -4    1.82    7.19
 -11  15   4    4.98    7.46
 -16  10   6   78.30   15.86
  16  10  -6  106.30   25.00
  16 -10  -6   94.48   19.08
 -16  10   6   68.46   28.26
 -11  15   4    0.04    9.88
  16  10  -6  103.82   20.73
  11  15  -4   10.32    7.41
  11  15  -4    9.24    4.78
  -6  -6  -6   47.63   15.33
   6  -6   6   43.29    8.87
  -1  -1  -8   49.89   19.22
  -1   1  -8   76.61   18.96
  -1   1  -8   72.75    8.57
  -6   6  -6   41.50   15.05
  18   0  -8  121.39   24.29
   0  16   4   51.83   18.06
   0 -16   4   21.03   16.13
   0 -16  -4   39.07   13.08
   0  16   4   59.51    8.99
   0  16  -4   23.04   15.55
   4 -14  -6   -0.47    2.67
  -4  14   6    7.28    8.08
  20   0  -6   83.25   23.15
  -4  14   6    2.71    4.64
   4  14  -6    4.93    6.12
  -4 -14   6   10.05    7.40
  10   6  -9   38.85   11.15
  15 -11  -6   20.47    9.83
 -15  11   6   23.95   16.14
  10   6  -9   42.40   13.93
  10  -6  -9   48.75   10.23
  15  11  -6   13.35    4.20
  10  -6  -9   45.39   23.22
 -15  11   6   15.92    9.18
  15  11  -6   19.16   10.78
  -7  -3  -6   86.18   25.59
   7  -3   6   35.65   10.31
  -7   3  -6   30.29    5.51
  19   3  -7  405.82   41.84
 -16   4  -1    9.27    7.49
  16   4   1    9.88   10.92
  16  -4   1    3.35   13.65
  19  -3  -7  317.65   39.33
 -16  -4  -1    9.43   10.16
 -19   3   7  287.95   36.05
 -13  11   7   92.13   28.81
  13 -11  -7   87.99   22.78
  15 -11  -1  204.83   32.12
  18   8  -3   -3.18   13.91
  18  -8  -3    9.23    9.56
  13  11  -7   68.82   18.35
  18   8  -3    5.25    8.94
 -18   8   3    7.18    9.20
  15  11  -1  285.85   27.42
 -13  11   7   87.05   13.90
  15  11  -1  296.01   37.22
 -15  11   1  210.67   31.29
  11  -5   4   11.92    5.95
 -11  -5  -4    8.38    9.00
  11   5   4    8.46    5.11
 -11   5  -4   13.56    6.31
   4  -2  -9    4.85    1.96
  11  15  -1   32.91   18.20
   4   2  -9    0.39    4.86
 -11  15   1   79.68   27.93
   4  -2  -9    5.49   14.44
 -17   9   2    3.88    6.84
   3  13   5  310.74   45.57
  17  -9  -2   11.33   12.51
  -3 -13  -5  251.50   37.13
   3 -13   5  399.10   38.34
   4   2  -9    2.09   12.77
  17   9  -2    1.61    4.31
   4  -2  -9    5.63    1.69
  -3  13  -5  415.94   37.43
  11  15  -1   41.04   10.73
  11 -15  -1   76.87   16.05
  17   9  -2   -1.87    5.74
  -8  10   8   57.47   10.34
  -8  10   8   52.48   17.07
   8 -10  -8   46.24   14.40
   8 -10  -8   48.95    5.51
   8  10  -8   46.75   21.66
  14   4  -9  189.22   38.91
  14   4  -9  190.17   25.93
  14  -4  -9  115.75   16.22
  14  -4  -9  137.83   17.81
  14   4  -9  180.76   13.81
 -17   9   6    1.35    5.53
  17   9  -6   11.00    9.48
  17  -9  -6   10.52    8.34
 -17   9   6    2.10   11.80
  13   5  -9   87.59   31.91
  13   5  -9   90.17   17.32
  13   5  -9   75.05   16.57
  13  -5  -9   93.39   12.35
  17   9  -6    0.62    7.77
  13  -5  -9  101.34   24.01
  12  14  -5    1.13    5.95
  12  14  -5   -2.47    6.77
   7  -9   5    5.85   11.66
  -7  -9  -5   15.04    9.05
  12 -14  -5    9.27    5.97
  -7   9  -5    1.95   12.44
 -12  14   5    1.12   10.95
 -12  14   5    7.06    8.10
  -4  18   1    7.26   12.21
   1 -15  -5   16.29    8.90
  -4 -18   1   12.44    9.91
   1  15  -5   54.90   12.58
  -4  18   1   10.08    9.15
   4  18  -1   12.98    8.25
   8  -6  -9  186.23   17.45
  -1  15   5   23.28    6.00
   4  18  -1   16.24   16.42
   8   6  -9  121.72   17.35
   8  -6  -9  167.62    9.48
   8  -6  -9  168.29   44.19
  -1  15   5   24.19   15.74
   4 -18  -1   14.33   16.16
  -1 -15   5   43.39   13.88
  -4  12   7   36.10    6.35
   4  12  -7   52.71   12.61
   4 -12  -7   56.92   24.89
  -4 -12   7   61.48   14.80
  -4  12   7   64.33   19.00
   4 -12  -7   44.13    6.28
  -4  -4  -7    7.80    8.63
   4  -4   7    5.31    3.61
  -4   4  -7    2.41    3.38
   2 -18   1   10.80    8.95
  -2 -18  -1   10.78   11.95
   2  18   1    6.32    6.79
   2  18   1    1.83    9.22
  -2  18  -1    8.18    8.51
  18  -6  -7    0.24    6.98
  18   6  -7    9.58    6.25
  10  16  -2  258.22   38.10
   7 -17  -3    0.73    6.99
  10 -16  -2  236.01   29.90
  -7 -17   3    7.63    8.77
  -7  17   3   -1.42   12.75
 -18   6   7    3.29    3.53
   7  17  -3   12.06    6.73
 -10  16   2  259.92   48.05
  -7  17   3    0.03   10.23
  18   6  -7   -4.34    8.49
 -18   6   7  -12.89   10.61
   7  17  -3    7.85   12.79
  10  16  -2  232.73   24.84
 -17   5   0    0.72    5.12
   1  -9   7   -5.33    5.28
  18  -2  -8   32.11   27.65
  17  -5   0    5.12    5.33
  -1   9  -7   -0.92    8.54
  -1  -9  -7    9.84   14.64
  17   5   0   -3.50    7.87
 -17  -5   0   -2.51    2.89
  18   2  -8   62.03   17.67
  10  10  -8   -3.90    4.65
 -10  10   8    1.67    5.71
  10 -10  -8    2.61    4.04
   9 -15   1   37.38   16.54
  -9  15  -1   49.61   28.71
   9  15   1   55.63   14.42
   9  15   1   56.06    9.44
  10 -10  -8    0.62    4.80
 -10  10   8    1.92    4.43
   9   5   5  788.60   37.48
  20   2  -6   92.61   20.10
   9  -5   5  808.78   72.26
 -20   2   6   49.14    5.86
  -9   5  -5 1060.01   75.45
  20  -2  -6   76.80   19.33
 -20   2   6   73.43   18.97
  -9  -5  -5  952.33   75.32
  -2 -18   2   39.82   15.91
  -2  18   2   59.31   22.85
   2 -18  -2   46.49   20.76
   2  18  -2   56.09   14.07
  -2  18   2   39.28   17.98
  13 -11   1  492.07   41.23
 -13 -11  -1  367.58   43.52
  13  11   1  330.55   38.52
  13  11   1  342.56   25.71
 -13  11  -1  486.94   40.38
  13   9  -8  -13.44   15.01
 -13   9   8   13.08    5.92
  13  -9  -8    8.06   10.06
 -13   9   8    6.68    7.93
  10  16  -3    5.20    5.49
 -10  16   3    5.69    6.43
  17  -5  -8    5.26    5.96
 -10  16   3    1.47   13.74
 -17   5   8    1.80    5.51
 -17   5   8   -0.23    5.78
  10 -16  -3   -0.53   10.23
  10  16  -3   -0.89    4.06
  17   5  -8   -1.08   11.72
  17   5  -8    2.94    8.01
  15   3  -9  340.23   30.35
  15  -3  -9  247.47   32.13
  15   3  -9  376.86   37.46
  15   3  -9  354.27   52.61
  14 -12  -6   39.31   22.85
  20   0  -3    8.24   14.66
 -14  12   6   48.29   13.50
  14  12  -6   80.15   16.15
 -20   0   3    0.55   15.03
  14  12  -6   53.35    8.91
  15  -3  -9  247.41   27.87
 -14  12   6   39.02   27.03
   0 -10   7    4.84   10.00
   0  10  -7    1.91    9.05
   0 -10  -7    6.66   13.98
   0  10   7    1.24    9.61
   2  -8   7   57.07   18.33
  -2   8  -7   51.87   17.35
  -2  -8  -7   23.65   29.28
  -3 -15  -4   21.94   11.08
   3  15   4   40.99    6.10
  -3  15  -4   35.23   13.38
  -3 -15  -4   23.43    5.59
   3  15   4   48.88   16.08
   3 -15   4   29.62   13.62
  -1 -17  -3   -1.40    3.19
   1 -17   3    5.58    5.78
  -1  17  -3    4.21    5.92
   1  17   3   -2.89   10.67
   1  17   3   -0.65    6.01
  12   6  -9   34.84   12.69
  12  -6  -9   65.90   13.32
 -12   6   9   62.28   12.82
  12   6  -9   49.91   13.65
  12   6  -9    6.90   15.49
  12  -6  -9   63.23   13.56
 -15   3  -2   15.21   13.23
  -4 -18   0   37.68   12.13
 -15  -3  -2   14.98    7.93
   4  18   0   35.17   17.31
   4  18   0   13.69   21.54
  15   3   2   14.46    6.52
  15  -3   2   16.03    7.97
  -4  18   0   34.26   22.10
   4 -18   0   28.61   13.56
 -16  -8   0  115.61   12.69
 -16   8   0  116.78   35.46
  16   8   0  115.28   27.09
  16  -8   0  129.62   21.84
  16   8   0  131.57   28.38
 -13  -5  -3   78.04   15.01
 -13   5  -3   78.44   20.98
  13  -5   3   69.76   13.12
  13   5   3   65.92    8.67
  -1  -3  -8   85.17   17.19
  -1   3  -8   38.74    8.88
   1  -3   8   26.11    6.08
   6 -16   2  245.14   50.81
  -6  16  -2  235.56   49.21
  -7  17   0    6.73   10.01
   6  16   2  207.70   29.48
   7 -17   0   -1.96   10.38
   7  17   0   -3.83    5.47
  -7 -17   0    4.73    3.69
   7  17   0   -1.79    4.02
   6  16   2  219.06   26.98
   4  18  -2   52.50   14.94
   4 -18  -2   61.08   24.79
  -4  18   2   78.85   15.88
   6 -10  -8   27.81    4.81
  -6  10   8   28.29   26.22
   6  10  -8   43.97   10.48
  20  -4  -5    9.12    9.07
   6 -10  -8   33.72   23.97
   4  18  -2   59.38   16.57
 -20   4   5    4.42    5.12
  20   4  -5    4.60    9.36
  -6 -10   8   37.39   10.91
  -4  18   2   54.93   20.56
  -4 -18   2   61.57   30.83
 -20   4   5   -2.76    9.07
 -10   8  -4   41.81   21.00
 -10  -8  -4   56.62   13.06
  10   8   4   53.48    7.38
  10  -8   4   23.84   19.81
  10   8   4   44.60    6.93
  10  14  -6   29.73   11.95
 -10  14   6   25.75   15.22
 -10  14   6   22.97   14.63
  10 -14  -6   21.41    7.93
 -10 -14   6   29.85   16.04
 -13  -9  -2    5.41    9.47
  13   9   2    7.33    6.87
 -13   9  -2    2.60    6.45
  13  -9   2    2.94    6.64
  13   9   2    3.47    3.69
 -18   8   6  175.43   24.00
  18  -8  -6  224.51   46.14
  18   8  -6  164.98   26.35
   0  18   2   67.20   20.33
  18   8  -6  167.89   30.86
   0  18  -2   61.33   29.51
   0  18   2   94.87   24.54
   0 -18  -2   72.52   13.85
   0 -18   2   50.39   32.02
 -18   8   6  155.84   18.01
  16   0  -9   -0.28    5.52
  16   0  -9    1.17    2.49
  16   0  -9    1.41    6.02
  20  -2  -3   -2.62    6.34
 -20   2   3    1.64    6.08
 -20  -2   3   -0.34    2.34
  20   2  -3   -4.07    6.23
  20  -4  -4    9.57   16.16
  19   7  -4   -0.08   12.11
  19   7  -4    1.65    6.50
 -20   4   4    4.43    8.92
  19  -7  -4    9.91   12.90
 -19   7   4   -1.14    6.81
  20   4  -4    1.89    9.10
  19   7  -5  520.93   53.97
  19  -7  -5  538.13   52.75
  19   7  -5  529.40   52.80
 -12   0  -4   53.39   13.36
 -19   7   5  512.10   48.32
 -19   7   5  447.44   31.91
  12   0   4   53.15   13.22
   4  16   3    0.21    6.59
   4  16   3    3.81    5.19
  -4  16  -3    1.13    6.34
   4 -16   3    2.88    6.34
  -4 -16  -3   -0.86    4.05
   2  -8  -8   76.47   42.78
   1   7  -8   -1.52    3.98
   2   8  -8  100.78   13.75
   1  -7  -8   -3.28   13.85
  -1  -7   8   -3.77    4.61
  -2  -8   8  114.74   15.90
  16  10  -1   -0.25    8.11
 -16 -10   1   -0.83    5.58
   3  -1  -9   25.99   23.90
 -10   0  -5   -2.41    6.18
   3   1  -9   41.76    5.13
   3  -1  -9   23.69    5.06
   3  -1  -9   20.02    3.94
  16 -10  -1   11.02    7.32
 -16  10   1    3.01    7.24
 -10   0  -5   -1.22    4.16
   3   1  -9   39.03    6.53
  10   0   5   -1.63    4.01
   3   1  -9   43.98   13.17
  16  10  -1   -1.47    9.28
   2  14   5    9.96    4.34
  -2 -14  -5    2.68    7.40
  -2  14  -5   -6.39   13.66
   5  -5  -9   62.60   18.17
   2 -14   5    0.18    8.39
   5   5  -9   61.03    9.46
   2  14   5    6.91   11.00
  -1  11   7   89.20   25.00
   1  11  -7   90.93   24.72
  -1 -11   7  101.37   17.60
   1 -11  -7   80.55   22.01
  10  16  -1   -1.11    9.45
 -10  16   1    5.73    7.67
  10  16  -1   -0.85    9.54
  10 -16  -1    9.86    7.94
  12   8   3    7.58    5.75
 -12  -8  -3    1.98    6.42
  12   8   3    7.79    3.34
 -12   8  -3    7.46    6.79
  12  -8   3    4.74    6.56
  -3   7  -7  139.85   15.62
   3  -7   7  132.26   15.90
  -3  -7  -7  147.36   44.27
  12 -12  -7   68.29   11.69
 -12  12   7   67.77   28.59
 -12  12   7   65.68   19.98
  12  12  -7   61.92   16.55
  -8   8  -5   -0.89    4.85
   4  -4  -9   40.79   16.48
   4   4  -9   41.56   14.02
   8  -8   5    2.38    4.46
  -8  -8  -5    4.60    5.86
   4   4  -9   43.81   11.58
   9  -7  -9   52.15    8.96
  16  -2  -9    1.54    3.93
  16  -2  -9    3.14    7.21
   9   7  -9   84.93   21.12
  16   2  -9    7.30    5.70
   9  -7  -9   57.42   16.69
  16   2  -9   13.49    6.65
  16   2  -9   17.82   14.06
   9  -7  -9   74.97    8.94
   6  -6  -9   59.00   28.99
   6  -6  -9   50.88    4.32
   6   6  -9   27.06    8.83
   6  -6  -9   39.96    3.12
  -5   1  -7    4.28    3.28
   3  11   6    5.21   11.51
   5   1   7    3.08    1.98
  -5  -1  -7    9.94   14.83
   3 -11   6    9.17    7.27
   5  -1   7    5.45    3.82
  -5  -1  -7    2.84    1.66
  -3 -11  -6    6.01    9.27
  -5   1  -7   13.81    8.65
  -3  11  -6    7.11    6.95
  12   2   4   19.14    8.92
  19  -5  -2    2.46    8.44
  12  -2   4   19.66   11.74
 -12  -2  -4   29.60    9.46
 -12  -2  -4   31.60   19.19
   5  17  -4  130.30   21.64
 -12   2  -4   30.94    6.97
   8  16   1    6.08    8.89
   8  16   1    4.50    7.81
 -19  -5   2    4.00    3.94
   6 -16  -5    4.81    4.79
   5 -17  -4   74.10   15.48
  19   5  -2   -0.83   12.53
  -6  16   5   -3.41    9.98
   6  16  -5    7.99    7.98
  -6  16   5    2.70    9.43
 -19   5   2    2.55   12.89
   8 -16   1   12.41    9.32
  -5  17   4   88.82   26.43
  -6 -16   5    3.41    8.91
  -5 -17   4  141.67   24.86
  -8  16  -1    4.52    9.04
  -5  17   4  107.31   28.85
  -4 -10  -6   31.11   17.67
   4 -10   6   65.51   13.34
  -4  10  -6   73.18   13.37
   2  14  -6   18.70   18.98
   2 -14  -6   19.59    6.54
  -2  14   6   30.94    6.66
  -2  14   6   40.91   15.95
   2 -14  -6   25.62   12.06
  -2 -14   6   12.43   13.31
   3  -9  -8  -10.00   17.76
 -12  10   8  117.44   21.74
   3   9  -8    9.26    5.94
  -3  -9   8    6.45   11.87
  12  10  -8  132.56   32.22
  12 -10  -8  115.40   20.87
 -12  10   8   87.54   20.73
 -14  10  -1    1.92    7.74
  14  10   1    6.92    4.92
 -14 -10  -1   12.54    8.86
  14  10   1    3.59    7.98
 -13  13   6    4.25    4.96
  13  13  -6   -1.54    2.08
  13 -13  -6   -0.55    6.20
  14 -10   1    4.23    7.94
  13  13  -6    1.81    7.90
 -13  13   6    4.75    6.57
  -3  17   4  163.42   34.10
   3 -17  -4  130.67   18.13
   0  -6  -8   41.16   22.02
   0  -6   8   29.14   11.16
  10   2   5    6.38    4.94
  -3  17   4  193.70   35.31
 -10   2  -5   27.48    8.03
 -10  -2  -5   13.62   17.18
  -3 -17   4  269.02   30.99
   3  17  -4  269.42   29.81
 -10  -2  -5    3.59    5.92
  10  -2   5   25.77    7.73
   0   6  -8    0.36   10.12
  11  -7  -9    0.25    4.47
   7  13  -7  166.91   21.71
 -11   7   9   -4.61    5.56
  11   7  -9   -1.40    3.24
  -7 -13   7  153.05   36.07
   7 -13  -7  102.00   16.54
  11  -7  -9   -3.08    5.56
  11   7  -9    2.90    8.55
  -7  13   7  119.15   44.45
  -7  13   7  119.99   12.19
  -4  16   5   -2.87    6.10
  -4 -16   5   -2.72    5.82
  -4  16   5    1.05    3.09
   4 -16  -5   -0.09    2.70
   4  16  -5   -1.26    8.85
 -18   4   8    4.61    5.31
  18   4  -8   -0.08   12.48
  18   4  -8    6.65    9.30
  18  -4  -8    5.94    7.96
 -20   4   6    1.16    4.15
  20   4  -6    6.68   13.87
  20  -4  -6   -3.17   13.09
 -20   4   6    4.02    6.97
 -18   6   1    6.72    9.37
  18  -6  -1   16.86   16.97
 -18  -6   1    7.53    4.11
  18   6  -1   25.26   14.17
  -7   5  -6    6.39    4.38
  10  16  -4   16.56    6.70
 -10  16   4   15.34   13.30
  10  16  -4   15.92    9.70
  -7  -5  -6    8.10    8.77
 -10 -16   4    9.63   13.91
 -10  16   4   17.56    9.37
  10 -16  -4   16.28   15.01
   7  -5   6    4.11    7.71
  19   5  -7  473.84   50.05
  19  -5  -7  415.73   66.89
  19   5  -7  473.51   48.59
 -18   0   0  261.05   44.19
 -19   5   7  330.84   31.83
 -19   5   7  407.06   39.73
  18   0   0  268.50   47.02
  12  14   0   -2.42    4.51
  12  14   0    3.55    3.71
  12 -14   0   -0.08    6.33
 -12  14   0    5.02    6.79
  13  13   0    1.46    6.61
  18   8  -2  106.06   18.95
 -18  -8   2  107.55   12.26
  13 -13   0   -5.27    5.97
  18   8  -2  123.62   19.66
 -18   8   2   82.60   22.57
 -13  13   0   -1.68    5.97
  13  13   0    9.04    5.72
  13  13   0   -0.16    7.30
  18  -8  -2   96.42   23.48
 -11  15   5   27.90    9.57
   2 -12   6   54.04   23.09
 -11  15   5   26.53   23.15
  11 -15  -5   26.33    9.06
  11  15  -5    7.12   18.58
  20   0  -7    6.16    9.90
  11  15  -5   13.42    7.03
  -9  13   7   41.90   32.27
  -9 -13   7   79.59   20.65
  -9  13   7   50.70    9.61
  -2 -12  -6   32.61   16.44
   9 -13  -7   47.60   13.22
   9  13  -7   74.10   25.74
   2  12   6   26.95   19.42
  -2  12  -6   61.62   13.10
 -16  12   4   66.81   17.21
  16  12  -4  104.06   21.09
  16  12  -4   54.69    8.33
 -14   0  -3    7.32    4.82
  16 -12  -4   55.17   30.66
  14   0   3    3.02    4.59
 -16  12   4   53.68   15.27
  16  12  -4  103.32   25.09
  -5   9  -6   -0.59    4.10
   5  -9   6    5.57    6.61
  -5  -9  -6   -0.82    5.63
 -15  13   4    2.00    6.74
  19  -1  -1   -0.65    5.83
 -19   7   3   21.66   13.27
 -19  -1   1    2.03    9.39
 -19   1   1   -0.40    5.42
  15 -13  -4    0.01   12.18
 -15  13   4    7.20    6.87
  19   1  -1    0.78    5.43
 -19  -1   1    2.26    4.49
  15  13  -4    2.16    4.01
  15  13  -4    0.86    5.87
  19  -7  -3   21.66   25.47
  19   7  -3   25.70   20.94
   3  -3  -9  290.23   38.88
   3   3  -9  308.69   18.93
  15 -13  -3  271.63   33.60
 -15  13   3  258.78   47.61
   3   3  -9  363.65   55.78
  15  13  -3  241.10   23.63
  15  13  -3  248.08   40.79
   6  18  -1    2.58    6.01
   6 -18  -1    9.99   12.96
   6  18  -1    2.06    6.46
  -6 -18   1   -0.56   12.00
  -6  18   1   13.10   12.78
   7  -7  -9   37.15    6.24
   7  -7  -9   28.32    4.13
   7  -7  -9   24.23   24.55
   7   7  -9   33.84   15.44
  -2   0  -8    3.13    1.84
  -2   0  -8   16.90   14.12
   6 -18  -2  155.70   24.12
  -9  17   2    4.02    6.35
   9 -17  -2   -5.18    6.27
   9  17  -2    4.27    4.48
   9  17  -2    2.56    8.99
  19  -7  -6   57.55   29.53
  16   6   1   -1.58    3.95
  19   7  -6   76.36   14.59
   6  18  -2  166.51   35.66
  -9 -17   2   -1.19    6.77
 -16  -6  -1   -2.17    3.65
  16  -6   1    3.39    9.12
  19   7  -6  102.17   19.85
   6  18  -2  169.91   34.75
 -19   7   6   40.49   15.44
 -19   7   6   23.83    8.91
  -6 -18   2  173.10   25.52
  -6  18   2  171.13   24.58
 -16   6  -1    5.04    9.08
  -6  18   2  157.45   29.45
  -9  17   2    2.55    7.76
 -18   2   0  340.69   51.95
  18   2   0  350.66   33.92
  18  -2   0  365.16   35.69
 -18  -2   0  334.75   32.88
 -18  -2   0  321.03   34.27
  16 -12  -3   46.09   18.40
   4  18   1   12.84   10.62
  16  12  -3  158.61   25.87
  -4 -18  -1   10.00    7.77
  -4  18  -1    8.18   10.15
   4 -18   1    5.25   10.61
   4  18   1   18.12    7.10
  16  12  -3   15.71   30.91
 -16  12   3   46.99   17.40
  20  -4  -3    5.89   17.95
  -5  13   7   39.04   29.57
   5  13  -7   50.06   21.51
  -5  13   7   32.22    7.99
   5 -13  -7   28.32   13.72
  15  -5  -9   45.91   11.22
   5 -13  -7   34.08    8.08
 -20   4   3   12.88    9.68
  15   5  -9   53.11   25.01
  15   5  -9   49.98   27.64
  15   5  -9   39.28    9.68
 -20  -4   3    6.12    2.50
  20   4  -3    5.02    9.16
  -5 -13   7   63.16   14.77
  -8  16   5    5.03    7.27
  -8 -16   5   11.21   10.44
  -8   0  -6   68.09    9.00
   8 -16  -5   -2.38    3.67
  -8  16   5    6.21    6.91
   8   0   6   66.97    6.27
  -8   0  -6   75.73   31.39
   8  16  -5   -6.77    9.41
  14  -6  -9   42.06   10.60
  11  15   0   -2.15    7.30
  11  15   0   -0.37    5.67
  11 -15   0    1.11    5.98
  14  -6  -9   49.48   10.11
  -7 -17   4  210.25   28.49
  -7  17   4  165.27   37.81
   7  17  -4  183.12   40.80
   7 -17  -4  125.83   20.22
  14   6  -9   43.87   11.38
  14  14  -3    5.36    6.47
  14   6  -9   33.48   13.06
 -11  15   0   -1.84    5.86
 -14   6   9   38.92   18.47
  -7  17   4  141.78   51.32
  14  14  -3    7.95    6.21
  14 -14  -3    0.02    8.31
 -14  14   3    3.60   13.42
  14  12   0   18.11   11.81
 -14 -12   0   24.01    7.72
  -2  12   7   27.63   31.71
  14  12   0   21.88    8.43
  20   2  -7   -3.45   10.69
  -2 -12   7   28.70   23.47
   2  12  -7   33.59   10.84
   2 -12  -7   41.63   15.38
  20  -2  -7    2.83   10.97
 -14  12   0   11.68   12.11
  14 -12   0   18.16   21.07
 -17  11   4   71.79   30.63
   5  -3   7  152.04   12.17
  17 -11  -4   56.28   32.16
  -5   3  -7  141.92   15.71
  -5  -3  -7  129.31   28.08
  17  11  -4   59.03   19.46
 -14   2  -3    4.35    4.02
  14  -2   3    2.75    6.94
  14   2   3    1.50    5.54
 -14  -2  -3    3.19    6.20
 -14  -2  -3   -3.89    5.13
  -2 -16  -4    0.29    4.01
   2 -16   4   27.47    9.25
  19  -1  -8    3.55    9.03
   2  16   4    2.35   10.39
  -2  16  -4   36.17   15.75
   2  18   2  193.70   20.94
  19   1  -8   12.89   16.52
  -2  18  -2  171.41   27.25
  -2 -18  -2  118.73   29.73
   2 -18   2  165.53   44.58
   2  18   2  176.78   49.27
   2  16   4    8.08    7.10
   9  11  -8   26.11   10.92
  -9  11   8   33.61   14.22
   9 -11  -8   30.91    5.04
   9 -11  -8   23.66   11.55
  -9  11   8   22.92    5.73
  15   5   2    3.09    7.52
  15  -5   2   -1.27   10.32
 -15  -5  -2    7.74    5.60
 -15   5  -2   -3.74   10.32
   4 -10  -8  250.68   35.32
   4  10  -8  248.29   25.47
  -4 -10   8  280.46   30.68
  -4  10   8  269.24   65.30
   4  -6   7    2.27    6.37
  -4   6  -7    0.20    5.72
  -4  -6  -7    7.89   13.18
  -4  18   3   14.76   18.66
  -4 -18   3    4.52   17.35
  -4  18   3    9.80    7.96
   4 -18  -3   -1.00    6.88
   4  18  -3   12.86    8.22
  -7  15   6   11.71   18.59
  -1  -5  -8   11.48   11.08
  -1   5  -8   -2.44    4.42
  -7  15   6    9.51    9.09
   7  15  -6    2.24    8.91
  -7 -15   6   10.86    9.96
   1  -5   8   -0.61    4.83
   7 -15  -6    6.05    8.17
 -17  -1  -1    0.48    4.43
 -17  -1  -1    1.01    5.07
  14  14  -4    9.25    7.43
  17  -1   1    4.78    9.65
 -14  14   4    3.45   14.12
  14 -14  -4    1.72   14.77
  17   1   1    5.43    5.28
 -17   1  -1    2.55    5.37
  14  14  -4    6.44    6.02
 -14  14   4   10.44   14.82
  -2  18   3   11.34   13.81
   5  17   2   -3.34    3.85
  -2 -18   3   21.09   11.96
  -2  18   3   21.00   15.56
   2  18  -3   20.37   11.03
   5 -17   2    3.89   12.90
  -5  17  -2    5.17    7.56
   2 -18  -3   11.30    7.82
   5  17   2   -2.29    7.10
  -5 -17  -2   -2.92    3.27
  -2   2  -8   63.90    9.00
  -2  -2  -8   40.55   20.10
   2  -2   8   57.01   10.58
  -2   2  -8   84.40   19.43
   9  17  -3   -3.20    3.77
  -9  17   3    5.75    8.60
   9 -17  -3    2.95    4.93
   9  17  -3    3.96    4.74
  -9 -17   3   -3.76    8.23
  -9  17   3    1.04    6.23
  -7  11   8   55.41   18.96
   7 -11  -8   54.86    5.11
   7  11  -8   55.31   13.22
   1  17  -4  186.03   41.58
  -7  11   8   52.49    8.56
  -1 -17   4  171.16   42.50
  -1  17   4   99.94   26.64
   7 -11  -8   52.87   15.18
  -7 -11   8   50.86   23.38
  -1  17   4  126.05   24.59
   1 -17  -4   94.15   21.73
  -5  15   6   48.23    7.55
  -5  15   6   47.85   30.47
 -11   7  -4    8.21    4.59
  -5 -15   6    8.34   15.94
  11   7   4   -0.49    3.12
 -11  -7  -4   -0.10    5.60
   5  15  -6   13.87   24.15
  11  -7   4    0.65    4.51
  11   7   4    1.78    3.03
   5 -15  -6   39.53    7.36
   8   2   6   29.02    4.95
   2   0  -9    0.29    0.96
  17   1  -9  115.36   20.77
  17  -1  -9   34.50   17.60
  16   4  -9   17.67    7.37
   2  16  -5   -6.84    7.30
  -2  16   5   -1.89    6.20
  16   4  -9   24.69   20.16
  17   1  -9  116.16   31.65
  -2  16   5   -4.57    8.93
   2 -16  -5   -2.07    3.35
   2   0  -9   -0.11    1.97
  16  -4  -9   31.57   10.22
  -2 -16   5   -2.43   13.77
  -8  -2  -6   43.83   14.85
  -8   2  -6   38.69    8.84
   8  -2   6   43.82    9.77
   2   0  -9   -5.30    8.87
  16   4  -9   20.86   13.46
  -1  15  -5   20.71   11.44
 -17   9   1    2.03    9.13
   1 -15   5   26.58   20.87
  17   9  -1    5.73    5.43
  -1 -15  -5   10.67    5.98
 -17  -9   1    4.15    6.40
  17  -9  -1    6.59   16.43
  17   9  -1   13.16    6.92
   1  15   5   22.39   15.07
   1  15   5   27.72    7.48
  -1 -15  -5   28.17   10.03
  -1 -13  -6    8.19    8.47
  16  12  -5   20.87    3.99
  16  12  -5   24.45   10.13
  -1  13  -6    1.57    6.94
  16 -12  -5    4.42   11.50
   1 -13   6    6.56    7.67
 -16  12   5   -3.68   10.12
 -14  -8  -2   88.61   22.48
 -14   8  -2  122.92   17.20
   1  13   6    3.35   10.55
  14   8   2   78.15   14.56
  14   8   2   81.95   11.49
  14  -8   2  112.36   17.61
 -16  12   5    4.08   18.84
 -21   1   5   15.70   10.96
  21   1  -5   19.65   19.22
  16 -10  -7    0.79    6.99
  16  10  -7    8.12    8.02
  21  -1  -5    4.90   10.57
 -16  10   7    1.53   10.67
 -16  10   7    2.87    6.21
 -21   1   5    7.00    2.43
  16  10  -7   13.53   10.41
 -13   7   9   61.61   13.05
  12  -4   4   -3.40    6.84
  12   4   4    2.68    2.29
 -12  -4  -4    3.70    6.17
 -12   4  -4    0.43    4.17
  13  -7  -9   58.44   13.11
  13   7  -9   48.41   14.02
  13   7  -9   54.19   12.69
  13  -7  -9   46.88   16.14
   9 -17  -1   13.72   12.20
   9  17  -1   17.63   15.05
   9  17  -1   29.05   10.00
  -9  17   1   16.09   12.21
 -17   9   7   14.58   14.01
 -17   9   7   14.01   12.00
 -20   0   2   59.19   16.69
  17 -11  -3   11.25   12.00
 -16   8   8  253.92   39.30
 -17  11   3   13.54   11.58
  20   0  -2   55.03   29.85
  16   8  -8  336.87   63.69
  16   8  -8  299.91   34.35
  17  -9  -7   11.68    9.95
  17  11  -3   13.25   11.55
  17  11  -3   14.07    8.25
  17   9  -7   -0.40   21.37
  16   8  -8  231.16   13.20
  16  -8  -8  251.50   27.26
 -16   8   8  187.08   34.85
  19   3  -1   85.67   30.00
 -17  11   5   57.88   20.38
  17 -11  -5   45.83   17.09
 -17  11   5   45.74   26.06
  17  11  -5   43.69   14.81
 -10   4  -5    9.08    5.87
  10   4   5   -0.16    2.40
 -19  -3   1   80.21   14.79
 -10  -4  -5    3.73    6.63
 -19   3   1   77.07   30.11
  17  11  -5   33.80   33.22
  10  -4   5    3.02    3.51
  19  -3  -1   80.42   33.54
   1 -19   0   -2.70    6.06
  -6  -8  -6  170.93   23.57
  -1 -19   0    5.98   10.07
   1  19   0    4.28    9.64
  -1  19   0    0.46    5.97
  -1  19   0    4.17   12.69
   6  -8   6  123.52   16.90
  -6   8  -6  134.55   25.82
   1  19   0   10.63   12.21
  17  -7   0   10.18    5.35
 -17  -7   0   -1.66    2.79
 -17   7   0    5.47    5.23
  17   7   0   -3.73    4.07
 -20   6   5    4.73    9.93
  20  -6  -5    4.59   18.31
  20   6  -5   12.94   10.30
 -20   6   5    5.33    4.08
  -9  -7  -5  390.24   39.19
   9  -7   5  379.49   32.01
  -9   7  -5  417.34   47.11
  13  15  -3  153.37   20.24
  13 -15  -3  165.51   24.64
 -10   8   9    2.17   10.30
   9 -13   3  206.79   24.61
  -9 -13  -3  149.72   21.61
  -9  13  -3  235.00   25.47
   9  13   3  114.94   10.32
 -13  15   3  171.34   23.75
  10   8  -9    1.01    4.69
  13  15  -3  140.42   21.48
   9  13   3  103.96   16.67
   9  13   3  146.76   41.54
  10  -8  -9    2.64    3.62
  10  -8  -9   -2.04    5.78
   6 -18   0  155.07   42.23
 -15   9   8   10.20    8.78
  -6  18   0  153.36   24.61
  -6 -18   0  134.65   20.58
   6  18   0  121.09   22.66
  -7 -17  -1    4.70    8.12
  15   9  -8    0.44    2.62
  15   9  -8   -2.40    6.33
   7  17   1   13.35   11.70
  15  -9  -8    2.05    5.06
  -7  17  -1   33.64   12.28
   7  17   1   18.06   10.80
 -15   9   8    4.54    4.63
   6  18   0  144.87   17.91
   7 -17   1   30.33   12.40
  15  13  -5   32.23   11.75
  12 -14  -6   12.31    7.33
  12  14  -6    7.77   16.81
  15  13  -5   28.48    6.45
  15 -13  -5   19.23   12.33
 -15  13   5   20.85   12.20
 -12  14   6   14.11    7.90
 -15  13   5   23.21   12.59
 -12  14   6   10.26   11.62
   3 -17   3    2.20    5.69
  11 -13  -7   40.36    8.85
 -11  13   7   26.17   27.65
  -3 -17  -3   -4.99    5.17
 -11  13   7   43.81    9.98
  11  13  -7   44.49   14.32
  -3  17  -3    2.24    5.98
   3  17   3    0.59    6.13
   3  17   3    3.37    5.39
  15  13  -2    4.10    6.37
  15  13  -2   10.74    8.68
 -17   7   8    4.47    4.96
  15 -13  -2    0.96   14.99
  17  -7  -8   -0.27    7.58
  17   7  -8   13.85    8.70
 -15  13   2    1.43    8.42
 -17   7   8    6.34    6.47
  15  13  -2    4.08    9.91
 -14  14   2   77.30   18.14
 -11  11   8   16.85    9.32
  14 -14  -2   92.88   19.46
  14  14  -2   72.24   10.48
 -11  11   8   11.88    8.12
  11 -11  -8    2.28    4.41
  14  14  -2   66.53   13.74
  11  11  -8   11.77    7.89
 -15  11   7  103.51   27.25
  15 -11  -7  111.30   16.32
 -15  11   7   97.67   14.99
  15  11  -7   68.30    6.64
   2   2  -9   18.23    6.03
   2   2  -9   16.30   10.81
  15  11  -7  101.38   19.33
   2  -2  -9    3.69   12.14
 -15  -9  -1    2.09    4.48
  15   9   1    2.77    4.16
  15   9   1    2.85    4.57
  15  -9   1    7.79   11.86
 -15   9  -1    5.65   11.53
 -10  16   0   61.37   30.31
  20  -6  -4   70.05   21.31
  20   6  -4   38.47   33.72
  18  10  -4   41.47   24.69
  10  16   0   54.42   18.19
  10 -16   0   54.40   17.69
  10  16   0   57.81   13.44
 -18  10   4   59.74   31.21
  18 -10  -4   70.83   19.51
  18  10  -4   57.69   19.56
 -20   6   4   82.36   20.47
   8  14   3   -1.39   11.83
   8  14   3    0.51    4.11
  -8 -14  -3   -1.99    5.12
 -21   1   4   42.13   29.55
   8  14   3    2.80    2.74
  21  -1  -4   44.50   16.70
  -8  14  -3    2.55    6.35
  21   1  -4   25.65   29.82
   8 -14   3    1.33   10.96
   1 -19  -1    3.14    5.03
  -1 -19   1   -0.48    9.95
  -1  19   1   -0.43    9.06
   1  19  -1   -6.85    6.33
  -1  19   1    9.97    6.70
   1  19  -1   -1.20    5.21
 -15  11   0    2.06    7.01
  15  11   0    5.71    7.83
  15 -11   0   -0.30   12.18
   7  13   4   -0.59    1.94
   7 -13   4    7.00    7.16
 -15 -11   0    2.49    6.25
  -7 -13  -4    0.30    7.13
   7  13   4   -4.03    8.55
   7  13   4   -0.02    2.11
  -7  13  -4    1.31    7.30
  15  11   0    0.99    4.26
   8   8  -9    3.51    8.96
  19  -3  -8   23.87   18.25
  19   3  -8    5.62   11.46
   8  -8  -9    2.59    3.54
   8  -8  -9    0.04    7.18
   8  -8  -9    3.23    1.62
  -9  15   6   86.62   13.02
  -8  12  -4   51.38   16.61
   9  15  -6   33.21   17.17
   8  12   4    5.39    4.41
  -9  15   6   73.42   35.73
  -8 -12  -4    9.01   15.44
  -9 -15   6   24.92   28.94
   9 -15  -6   61.04   17.59
   8 -12   4   52.35    9.31
   8  12   4    6.93    4.36
 -20  -2   2   20.78    7.22
  10 -12   3    1.57    9.02
  10  12   3    8.51    6.26
 -10  12  -3    1.23    9.28
  20  -2  -2   11.32   13.01
  20   2  -2   28.23   12.03
 -10 -12  -3    5.83    8.16
  10  12   3   13.92    3.40
 -20   2   2   14.06   12.22
  -6  18   3   22.99   25.15
  -6  18   3   23.74   12.16
  -6 -18   3   21.17   12.86
   6  18  -3   13.08   18.29
   6 -18  -3   17.29   17.13
   6  18  -3   21.47   10.73
 -13   7  -3   22.38    7.93
  13   7   3    7.78    3.46
  13  -7   3   14.55    7.58
  13   7   3    5.12    7.20
 -13  -7  -3   18.23    7.84
  18  -8  -7   -2.70    6.99
  18   8  -7    9.03    8.69
 -18   8   7    5.81    7.06
 -18   8   7    0.05    6.12
 -17   3  -1  100.31   27.44
  21   1  -6    9.14   11.81
 -17  -3  -1   95.52   22.43
  17  -3   1  101.04   18.04
  17   3   1  137.88   27.06
  21  -1  -6    7.12   20.26
  18  10  -5   10.66   16.32
 -18  10   5    8.29    7.85
 -18  10   5    4.65    5.44
  18  10  -5   -3.20    6.97
  18 -10  -5    7.61   14.83
  13 -15  -4  169.23   37.52
 -13  15   4  187.39   38.04
 -13  15   4  164.10   26.08
 -18  -4   0   65.07    9.89
  13  15  -4  127.71   14.52
  13  15  -4  145.31   20.88
  18  -4   0   67.81   16.65
 -18   4   0   65.98   15.24
  18   4   0   62.71   23.68
   4  -6  -9    7.52   14.31
 -16  12   2  193.45   49.00
  16  12  -2  190.04   34.85
  16 -12  -2  203.86   50.53
   4   6  -9    1.32    6.31
  16  12  -2  211.45   46.10
  17   3  -9  259.64   47.39
  17  -3  -9  314.36   34.06
  17   3  -9  285.34   21.49
  17   3  -9  334.49   38.31
  13  15  -2   23.97    8.55
   0  18  -3   22.30   21.72
   0 -18  -3   15.82    7.52
   0 -18   3   21.50   12.94
  13 -15  -2    8.22   11.93
   0  18   3   23.78   14.64
   0  18   3   17.04   14.57
  13  15  -2   27.82   11.29
 -13  15   2   12.30   11.30
  20  -4  -7   -5.60    7.15
  20   4  -7    4.65    7.96
 -20   4   7   -5.04   11.55
  -6  14  -4    1.83   11.27
 -21   3   5  168.61   15.83
  21  -3  -5  200.12   51.18
   6  14   4    4.63    3.57
 -21   3   5  202.22   31.12
  21   3  -5  211.31   33.66
  -6 -14  -4    2.30    9.79
   6  14   4    1.26    2.21
   6 -14   4    0.66    6.70
   6  14   4    2.86   14.07
   3 -19  -1   -2.20    5.89
  -3  19   1   -2.85    7.50
   3  19  -1    2.83    5.38
   3  19  -1    6.09    6.09
  -3 -19   1    1.49    6.16
  -3  19   1    6.00   10.80
  10   0 -10 1248.94   92.56
  14  10  -8  350.89   55.65
  14  -4   3    9.00   13.05
  10   0 -10 1238.67   90.75
 -14  10   8  304.93   41.95
 -14   4  -3   12.68    7.78
  10   0 -10 1081.22   89.45
 -14  -4  -3   19.91    9.38
  14   4   3   18.58    9.26
 -14  10   8  264.41   50.68
  14 -10  -8  339.68   42.77
  12   8  -9   14.61   16.17
 -12   8   9   12.05    9.92
  12  -8  -9   20.44    5.78
  12  -8  -9   20.69   16.40
  -1  19  -1    4.46    9.14
  -1 -19  -1    1.97    4.58
   1  19   1    2.01    4.76
   1  19   1   -3.64    6.18
   1 -19   1   -1.01    5.70
  11  -1 -10    4.40    7.86
   3  -5  -9   49.71   33.17
  11  -1 -10   12.27   11.18
  11   1 -10    9.33    5.12
  11   1 -10    8.08    6.35
  11  -1 -10    7.69    4.98
  11   1 -10    6.66    9.09
   3   5  -9   68.06    8.98
  10  14   2   53.89   14.76
   3 -15  -6   62.00   10.87
  -3  15   6   58.72   10.79
   9  11   4    8.33    3.64
  10  14   2   47.63   24.75
   3  15  -6   22.78   15.45
   9 -11   4   19.38    7.96
  -9  11  -4   22.46   14.96
 -10  14  -2   49.88   29.07
  -3 -15   6   32.51   28.90
   9  11   4    3.97    3.86
  10  14   2   50.57   12.46
 -10 -14  -2   53.84   22.06
   5   7  -9  148.30   25.29
  -3  15   6   68.31   34.57
  10 -14   2   43.17   16.23
   5  -7  -9  162.25   29.39
  -9 -11  -4    8.07   13.49
   5 -11  -8    1.13    6.90
  -5 -11   8   11.15    5.99
   5  11  -8    9.74    8.44
  -5  11   8   -1.95    7.83
   5 -11  -8    1.02    1.36
  11  13   2    3.71    3.92
  11  13   2   10.46    4.66
 -14  14   5   18.91   19.33
 -14  14   5   17.31   10.13
  14  14  -5    7.08    9.55
  14 -14  -5   26.22    9.63
  -7 -15  -3   97.16   16.99
 -18   6   8   16.18   10.67
 -11  13  -2   18.46    9.36
  14  14  -5    8.37    7.65
   7  15   3   99.26   10.26
 -18   6   8   25.69   18.16
  18  -6  -8   34.39   11.70
  11  13   2    9.70    8.47
 -11 -13  -2    4.25   12.11
   7  15   3  119.34   39.95
  -7  15  -3  152.73   22.26
  11 -13   2   23.06   15.65
  18   6  -8   14.40   13.09
   7 -15   3  138.46   37.29
  20  -6  -6  130.30   27.18
 -20   6   6   84.35   18.40
 -20   6   6  121.50   38.39
  20   6  -6  184.95   46.46
  20   6  -6  179.87   28.35
  16   0   2  100.84   24.08
 -16   0  -2  114.96   24.47
  -3  13   7   46.36   30.19
  -3  13   7   27.12    4.60
   3  19   0    2.46    7.85
   3  19   0    1.11    5.74
  -3 -13   7   47.84   14.09
  12   0 -10  290.99   39.35
   3 -13  -7   33.73   12.94
  -3  19   0   -1.84    5.47
   3 -19   0    4.51    5.65
  12   0 -10  277.95   25.22
   3  13  -7   36.82   11.48
   3 -13  -7   28.82    4.36
  12   0 -10  309.44   26.87
  -3 -19   0   -3.81    8.57
  -2  -4  -8    8.07   15.95
  -2   4  -8    3.20    5.17
   2  -4   8    4.54    6.21
  18 -10  -3    9.11   19.46
  18  10  -3    7.60    7.97
  18  10  -3   17.18   10.97
 -18  10   3    9.00   11.18
  14 -12  -7   20.90   14.88
 -14  12   7   12.93   14.37
 -14  12   7   13.57   18.25
  14  12  -7   23.06   11.46
 -10  16   5   -2.02    8.19
 -11  11  -3    1.09    8.16
  11  11   3   11.51    5.02
   8  -4   6   -2.99    2.61
  10 -16  -5   -6.18    8.71
 -10  16   5    5.19    5.52
  -8  -4  -6   19.11    9.70
 -11 -11  -3    1.27    6.65
  -8   4  -6    0.30    2.25
  11  11   3    4.19    5.62
  10  16  -5    7.07   11.81
 -10 -16   5    5.42    8.92
  11 -11   3    7.94   12.94
   9  -1 -10   42.05    9.81
   9   1 -10   36.69   18.00
   9  -1 -10   38.05    6.76
   9   1 -10   31.08    6.72
   9  -1 -10   40.66   12.36
   9   1 -10   26.58    7.50
   0 -14   6    1.67    6.02
   0  14  -6   -4.34    5.41
   0 -14  -6    4.78    5.72
   0  14   6    8.97   13.98
   0  14   6    1.16    2.19
   9  17  -4   65.78   27.70
   9  17  -4   74.64   13.21
   9 -17  -4   57.05   14.37
  -9  17   4   64.53   27.08
  -5  -5  -7  202.24   49.66
  21   3  -4   -0.34    9.28
 -21   3   4    7.65    9.11
  -9  17   4   48.16   21.34
  -5   5  -7  186.72   22.06
  21  -3  -4    4.87    9.33
  -9 -17   4   68.13   17.05
   5  -5   7  196.33   24.97
  19   7  -2   23.14   17.80
  19  -7  -2   18.19   12.60
 -19  -7   2   15.64    3.35
 -19   7   2   13.52   11.73
  10  -2 -10  350.34   31.33
  10   2 -10  262.45   37.40
  10   2 -10  211.89   31.26
  10   2 -10  240.25   33.27
  10  -2 -10  320.18   46.62
  10  -2 -10  317.82   28.47
  12  16  -3   15.29    6.30
 -12  16   3    3.91   11.50
  12  16  -3   14.42    7.90
 -12  16   3    3.76    9.59
  12 -16  -3    6.32    9.18
   9 -15   2   26.78   11.02
  -9 -15  -2   -3.17    7.25
   9  15   2   16.93   18.04
  -9  15  -2   33.54   19.40
   9  15   2   16.07    5.17
  21   3  -6   12.15    9.68
 -21   3   6    2.24    3.37
 -21   3   6    7.66   15.62
  21  -3  -6    6.48    9.06
   6 -12   5   43.58   21.93
  -6  12  -5   57.85   14.13
  -6 -12  -5    2.37   24.64
 -16  -2  -2   28.28   10.00
 -16   2  -2   40.25   17.29
  12   2 -10   36.29   15.77
  12  -2 -10   44.25   12.02
  16  -2   2   45.66   17.81
  12  -2 -10   56.96   14.39
  12   2 -10   36.69   10.59
  12   2 -10   32.71   16.55
 -16  -2  -2   38.76   17.57
  12  -2 -10   58.92    9.01
  16   2   2   45.59    9.69
 -12 -12  -2  168.35   31.38
  12 -12   2  152.65   38.57
 -12  12  -2  188.03   25.26
  12  12   2  126.03   13.26
  12  12   2  145.66   18.99
  -7   7  -6   31.17    7.76
  -7  -7  -6   15.75   13.12
   7  -7   6   28.63   13.72
 -19   7   7   92.39   18.13
  19   7  -7   90.46   24.42
 -19   7   7   72.92   10.99
  19  -7  -7  111.45   20.99
  -6   0  -7    2.73    2.39
   6   0   7    2.30    2.78
  -6   0  -7    1.19    8.00
  17  11  -2    0.87    6.32
  13   1 -10    6.92    5.23
   8   0 -10   37.74   11.34
  17  11  -2    0.45    4.32
  17 -11  -2   -6.72    6.73
  13  -1 -10   -1.23    5.16
  13  -1 -10    1.05    8.14
   8   0 -10   37.43    9.56
  13   1 -10    3.81    8.61
   8   0 -10   46.94   12.88
 -17  11   2   -0.96   11.47
  13   1 -10   13.85    7.53
  13  -1 -10   -0.99    7.74
   5 -13   5    6.85    4.25
   5  13   5   -0.12    0.94
   2   4  -9   11.23   10.42
  20  -6  -3   15.37   13.80
   5  13   5   -8.64    9.71
  -5  13  -5   12.75    4.38
 -20   6   3   23.09   21.51
  20   6  -3   18.06   21.00
   6   8  -9   24.76   13.75
  -5 -13  -5   -0.80    7.62
   6  -8  -9   21.71   13.55
   5  13   5   -0.65    1.13
   2  -4  -9   -6.11   20.90
   2   4  -9   14.90    7.45
  19  -9  -4    5.00    8.59
  19   9  -4   -4.21    9.48
  -8  18   2   75.06   23.48
  -8 -18   2   74.19   16.14
 -19   9   4    4.78    8.26
  19   9  -4    7.31   14.84
   8 -18  -2   76.76   18.21
   8  18  -2   85.64   25.68
  -8  18   2   79.73   18.83
   8  18  -2   75.36   24.37
   5 -15   4  110.94   23.89
  -5 -15  -4  122.68   32.14
   5  15   4  165.65   29.32
  -5  15  -4  110.29   23.25
  18   0  -9    5.38    8.80
   5  15   4  157.01   16.59
  17 -11  -6   29.18   13.94
  -3 -19   2   -2.03    8.63
 -17  11   6   23.38   20.90
   3  19  -2    6.83    8.57
   2 -10   7   25.87   16.91
  -2 -10  -7   23.06   15.38
   3 -19  -2    8.60    7.00
 -17  11   6   28.36   18.96
   3  19  -2    4.20    7.54
  12  16  -2   96.40   14.24
  -2  10  -7   29.03   16.48
  -3  19   2    8.55   17.66
  17  11  -6   42.25   17.40
  12  16  -2  106.30   15.96
  -3  19   2   12.15   14.03
  12 -16  -2  107.93   20.62
 -12  16   2  129.39   35.39
  19   9  -5   -0.71    7.46
  19   9  -5    9.85    9.93
 -19   9   5    7.91    8.20
  19  -9  -5    4.85   16.08
 -19   9   5    4.15    5.12
   8 -14  -7    0.71    3.76
  -8  14   7   -1.72    5.89
   8  14  -7    8.11    8.24
   9  17   0   -1.34    4.92
   9 -17   0    0.96    6.22
  -8  14   7   -0.60    4.45
   9  17   0    0.62    3.92
  -9  17   0    5.05    6.37
  -8 -14   7   -3.32    4.80
   7 -11   5   32.71   11.31
  -7 -11  -5   30.37   22.85
  -1 -19   2    3.79   13.07
  -7  11  -5   33.77   12.44
  -1  19   2    1.72    6.38
   1  19  -2    5.33    6.90
  -1  19   2   -4.81   14.67
   1 -19  -2    2.38    9.81
   1  -9  -8    4.29    8.51
 -20  -4   2    2.87    4.21
 -20   4   2    0.35   14.16
  -1  -9   8   10.87    8.99
   1   9  -8   -0.92    4.54
  20   4  -2    9.30    8.16
  20  -4  -2    8.05   15.26
   0   8  -8  215.85   31.45
  19   5  -1  111.34   20.37
 -19  -5   1  107.31   16.05
 -16  12   6   -2.17    5.38
 -16  12   6    5.20    5.28
 -19   5   1  114.91   21.30
  16 -10   0  192.95   27.87
  19  -5  -1  131.98   22.89
 -16 -10   0  182.18   24.67
  16  10   0  159.40   28.01
  16  10   0  166.51   19.67
   0  -8  -8  183.40   35.74
  16  12  -6    1.09    1.64
   0  -8   8  220.24   22.58
  16 -12  -6   -1.21    5.72
 -16  10   0  192.36   27.82
   1  17   4   14.32   10.46
  11   3 -10   -0.78    4.86
  11  -3 -10    3.45    3.70
   1  17   4   19.00   13.71
  11   3 -10    1.41    8.67
  -1  17  -4   29.25   12.63
  11  -3 -10    8.19    6.72
  11  -3 -10    8.40    6.36
  11   3 -10    6.62    4.70
   1 -17   4   34.82   20.75
  -1 -17  -4    1.70    9.75
   1 -11   7   65.67   15.08
  -1  11  -7   58.07   23.67
  -1 -11  -7   79.27   20.78
   1   1  -9   72.06    8.23
  21   1  -3   10.47   11.31
   0  16   5    0.96    4.33
   0 -16  -5   -3.43    4.07
   1  -1  -9   39.59   20.66
   0 -16   5    8.19   11.03
  21  -1  -3   20.55   19.87
 -21   1   3   12.78   11.10
 -21  -1   3    1.36   11.60
   0  16  -5    7.31    6.12
 -21  -1   3   13.08    4.69
   1   1  -9   87.46   32.94
   0  16   5    5.57   12.86
 -10 -10  -4   23.49   17.36
  10  10   4   14.23    4.94
  10  10   4   20.73    2.92
 -10  10  -4   38.92   18.65
  10 -10   4   26.20   16.21
  -6 -14   7   11.97    9.58
  -6  14   7    3.18    6.20
 -18  -8   1    5.99    5.89
   6 -14  -7    5.87    5.71
  -6  14   7   -0.01   18.70
  18   8  -1    2.80    7.33
 -18   8   1    5.14    9.32
  18  -8  -1   16.67    9.59
  18   8  -1    5.38   12.46
   6  14  -7   14.73    8.42
 -13  11   8   -0.34   11.37
  -3  -9  -7    3.48    8.83
  13 -11  -8    5.23    4.11
  -3   9  -7    5.26    8.46
   3  -9   7    2.61    5.32
 -13  11   8   -1.49    4.38
  13  11  -8    5.12   11.26
   4  18   2   70.94   19.40
  -4  18  -2   96.58   20.82
   4  18   2   93.50   13.03
   4 -18   2   71.73   20.00
  -4 -18  -2   52.21   12.63
  -3  -1  -8    8.71    9.69
  -3   1  -8    5.95    1.71
  -3   1  -8    1.85    9.27
   3  -1   8    1.10    3.40
  18  10  -6  100.31   22.23
  18 -10  -6   73.40   19.02
 -18  10   6   57.28   16.42
 -18  10   6   39.03   22.50
  -6   2  -7    2.40    3.09
   6  -2   7   -0.94    3.85
  -6  -2  -7    5.11   12.10
   8  -2 -10    8.03    6.25
   8  18  -1   11.12   10.24
  -9   9   9   35.59   24.77
   9  -9  -9   36.81   13.65
   8 -18  -1   23.02   11.64
   8  -2 -10    6.33    5.44
   8  18  -1   21.97   14.23
   8   2 -10   12.53    4.29
 -16   6   9    5.13    5.59
   8   2 -10   10.18    8.58
  -8  18   1   25.19   20.28
  -8 -18   1    3.84   13.86
  16   6  -9   11.66    9.27
  16   6  -9    8.00    4.83
   8   2 -10   13.49   12.90
   8  -2 -10   17.72   15.91
  16  -6  -9    7.39    7.13
   9  -9  -9   40.76    7.20
   9   9  -9   18.83   10.40
 -15   7   9   98.27   28.85
  20   0  -8    7.02   17.20
  15  -7  -9  136.99   18.74
  15   7  -9  158.02   23.58
  15   7  -9  161.10   16.11
  -8  12   8   57.05   19.91
  -8  12   8   41.73   11.16
   8  12  -8  135.17   25.38
   8 -12  -8   44.86   15.72
  -8 -12   8  129.46   20.57
   8 -12  -8   43.50    9.62
  18   2  -9    0.21   16.40
   9   3 -10   36.27    9.00
   9  -3 -10   52.92    9.70
 -12  16   4    0.60   21.28
  12 -16  -4    6.17   15.49
 -12  16   4    7.31    9.60
   9   3 -10   40.39   10.48
  12  16  -4   16.79    9.13
   9  -3 -10   62.06   25.18
   9   3 -10   45.18    8.29
  18   2  -9    1.34    8.74
   9  -3 -10   39.34   10.31
  18  -2  -9   18.70   13.74
  12  16  -4   18.86    9.62
  -6  16  -3   19.10   18.56
   6 -16   3   17.49   10.86
   6  16   3    8.94   19.42
   6  16   3    8.11    7.70
  12   6   4   31.74    7.33
  12  -6   4   12.14   14.73
 -12  -6  -4   36.57   12.07
 -12   6  -4   12.60    9.67
  12   6   4   41.78    6.46
 -11  -1  -5    8.06    3.34
  11   1   5    5.04    2.94
 -11  -1  -5   10.89    8.19
 -11   1  -5    7.20    3.57
  11  -1   5    2.32    6.11
 -19   5   8    0.22    3.45
  19  -5  -8   -1.96    8.19
 -11  15   6   21.09   24.15
 -19   5   8   -1.00    4.41
  19   5  -8   -1.86    4.58
  19   5  -8    3.54    5.73
 -11  15   6   22.20   15.73
  11 -15  -6   20.84   13.62
  11  15  -6   16.84   11.70
  -2 -10   8  322.06   47.86
  -5  17   5   17.55    8.44
 -14  14   1   81.41   34.43
  14  14  -1   82.29   19.79
  14   0 -10  125.19   15.45
  -5  17   5   11.06   26.93
  14  14  -1   90.10   13.39
  14 -14  -1   81.83   20.87
   5 -17  -5   16.26   12.18
   2 -10  -8  264.28   41.12
  -5 -17   5   27.58   23.93
   5  17  -5   20.44   12.45
   2  10  -8  313.93   28.00
  14   0 -10  108.67   26.67
  14  14  -1   95.61   20.42
  14   0 -10  118.29   25.83
 -15  -7  -2   25.22   12.71
  15   7   2    9.58    9.84
  15   7   2   14.85    6.15
 -15   7  -2    7.42   15.32
  15  -7   2   11.25   15.51
  13 -15  -5  110.10   28.21
   5 -19  -1   23.65   22.39
  -5  19   1   26.33   16.62
   5  19  -1   20.90   10.74
  -5 -19   1   35.59   12.33
 -13  15   5   90.39   30.35
   5  19  -1   34.69   20.20
  13  15  -5   91.70   29.89
  13  15  -5   71.37   15.40
  -5  19   1   26.23   13.22
 -13  15   5  114.40   21.84
  -4  14  -5    3.18    8.55
  21   1  -7   15.28   17.33
   6 -18   1   16.79   12.45
  -4 -14  -5   12.78   14.85
   6  18   1   27.54   11.00
  -6  18  -1   13.06   21.43
  -8  16  -2   92.64   20.20
  21  -1  -7    1.44   10.41
  -6 -18  -1   10.07    6.72
 -10   6  -5    7.49    4.43
   4 -14   5    5.82    8.70
  10   6   5    2.85    1.85
   6  18   1   21.65    7.51
   8  16   2   66.79   32.46
   8 -16   2   87.22   20.61
  10   6   5    3.68    2.26
   8  16   2   73.16   16.21
   4  14   5    6.09    3.19
   4  14   5   10.80    3.46
 -10  -6  -5    5.44    7.32
   4  14   5   12.20   20.23
  10  -6   5    7.69    8.12
  13   1   4   39.95    6.90
  13  -1   4   30.70    7.74
  11  -9  -9    8.63   12.25
 -13   1  -4   28.24   12.47
  11  -9  -9    7.38    3.70
  11   9  -9    1.41   11.88
 -11   9   9    4.37    8.27
 -13  -1  -4   47.24   11.71
 -13  -1  -4   45.33   21.11
   1  -7   8   10.04   10.30
  -1   7  -8    7.84    8.77
  -1  -7  -8    6.41   10.81
 -17  -5  -1  118.12   24.38
  17  -5   1  144.20   21.07
 -17   5  -1  133.19   19.86
  17   5   1  122.99   16.55
  -8 -18   3   -4.14    7.58
  -8  18   3    0.74    4.71
 -10  12   8   28.72   16.11
  -8  18   3    6.68   10.57
 -10  12   8   40.37    7.73
   8 -18  -3   -0.12    4.27
  10  12  -8   70.72   13.64
  10 -12  -8   31.82    6.74
   8  18  -3    0.27    5.89
   8  18  -3    0.45    7.28
  -3 -19  -1   26.56   11.61
   3  19   1   44.62   11.06
   3 -19   1   25.59   13.98
  -3  19  -1   27.47   13.47
   3  19   1   20.22   25.32
 -15  13   6    7.56    7.25
  15  13  -6    4.53    4.02
 -15  13   6   -0.69    7.98
 -12  10  -3   14.42    7.64
 -12 -10  -3    4.59    6.58
  15 -13  -6    9.21    7.10
  12  10   3    0.04    5.30
  12 -10   3   10.76    7.16
  12  10   3    5.06    5.67
  -4  18   4  105.61   29.73
   4  18  -4  116.91   24.34
  -4 -18   4   91.11   45.52
   4 -18  -4  108.69   26.77
  -4  18   4  158.26   20.52
  16   8   1   12.60   10.35
 -16   8  -1   -0.67   14.63
  16  -8   1   12.15    8.62
  16   8   1    7.65    7.97
 -16  -8  -1    6.65    5.77
  15 -13  -1  226.99   33.60
  15  13  -1  220.55   33.92
  15  13  -1  318.70   32.62
  13  15  -1   49.80   10.59
  13 -15  -1   36.76   16.00
 -15  13   1  237.43   51.48
 -13  15   1   44.56   16.46
  13  15  -1   47.16   10.66
  13 -13  -7   94.47   23.81
   7  -1 -10   -9.14    5.23
   7   1 -10    2.75    4.30
 -13 -11  -2    0.96    8.80
  13 -11   2   -1.36    6.50
   7  -1 -10   -0.06    2.74
 -13  13   7   91.41   15.75
  13  13  -7  111.95   20.24
 -13  11  -2   -6.24    6.97
  13  11   2    4.02    3.56
   7  -1 -10    2.10    2.07
  13  11   2    5.30    3.33
 -13  13   7   84.98   20.61
   7   1 -10   -0.42    8.21
   8 -10   5   18.88   15.28
  -8  10  -5   21.80    9.49
  -8 -10  -5   11.95   19.03
  10  14  -7   17.55   16.72
  13  -3 -10   48.03   13.28
  13   3 -10   43.59   11.50
  13   3 -10   43.89   15.35
 -10  14   7    9.32   10.98
 -10  14   7   16.92   11.49
  13  -3 -10   50.74    9.16
 -10 -14   7   10.88   12.76
  13   3 -10   40.46   19.82
  10 -14  -7    5.48    8.97
  13  -3 -10   55.56   18.96
  20  -2  -8   77.19   22.39
  17  -5  -9  110.93   18.77
  17   5  -9  136.19   10.71
  20   2  -8  109.05   24.00
  17   5  -9  160.87   22.67
 -17   5   9   71.74   12.21
 -14   8   9    2.68    7.79
  14   8  -9   28.84    8.38
  14  -8  -9   23.78   13.08
 -14   8   9   26.94   16.79
  14   8  -9   43.87   11.13
   0  12  -7    1.21    8.35
   0 -12   7    3.74    9.03
   0  12   7   -2.46   13.55
   0 -12  -7    0.22    6.79
   7 -17  -5   22.29   15.19
  -7  17   5   25.82   11.13
  -7 -17   5   34.32   15.61
   7  17  -5   38.72   14.47
  -7  17   5   25.40   30.05
  21   5  -5  374.47   43.09
 -12  14  -1   74.37   18.22
 -12 -14  -1   15.43   12.04
  12  14   1   63.48   13.42
  21  -5  -5  397.98   45.22
 -21   5   5  361.46   66.09
  12 -14   1   59.45   16.73
 -21   5   5  278.70   19.35
  12  14   1   70.92   14.56
  12  14   1   81.97   18.33
   5  19  -2   19.24   10.87
  -5  19   2   27.64   21.88
  -5  19   2   19.80   26.83
  -5 -19   2   17.96   22.30
   5 -19  -2   26.61   19.32
   5  19  -2   24.39   18.00
  10   4 -10   22.47   15.48
  10   4 -10   22.72   13.94
  10  -4 -10   29.80    8.65
  10  -4 -10   30.51   13.44
  10  -4 -10   36.18    6.35
  10   4 -10   21.62   13.98
  14   2 -10  102.90   16.19
  14   2 -10  102.71   19.45
  14   2 -10   88.96   15.42
  14  -2 -10   66.34   20.28
  14  -2 -10   71.82   11.19
  14  -2 -10   70.82   12.47
  19  -9  -3    5.47    4.70
 -19   9   3   -1.07    4.51
  19   9  -3    1.07    2.79
  19   9  -3   -6.21    4.31
   4  -8   7   -1.54    7.38
  -4  -8  -7   -1.39    6.98
  -4   8  -7    3.48    3.79
 -11  15  -1   91.88   18.53
  11  15   1   59.64    9.54
  -1 -19  -2   28.84   17.27
  11 -15   1   78.24   30.64
   1  19   2   36.92   11.29
   6 -18  -4  113.78   28.25
   1  19   2   19.21   16.16
  -6  18   4  108.04   27.13
  -6  18   4  156.57   21.36
  -2 -18  -3   -2.48    4.67
  11  15   1   33.22   14.39
  -2  18  -3    0.03    5.09
  -1  19  -2   28.42   24.29
   2  18   3    2.64    4.95
   1 -19   2   34.48   14.68
   2 -18   3    3.09    4.82
   2  18   3   -3.56    5.00
   6  18  -4   74.98   36.67
  -6 -18   4   81.12   24.17
   6 -12  -8    3.41    4.43
   6  12  -8   32.77    8.85
 -21   3   3   71.45   20.11
  21   3  -3   91.56   20.15
  21  -3  -3   89.28   20.97
 -21  -3   3   58.66    6.53
  -7   9   9   -1.34    5.54
   7  -9  -9    0.67    1.22
   7   9  -9    0.19    3.36
  -6  12   8   25.91   13.06
  -6 -12   8   32.70   15.66
   7  -9  -9   -0.57    5.00
   7  -9  -9   -0.60    1.75
   1   3  -9  162.85   28.16
  -6  12   8   14.31    4.64
   1  -3  -9  198.90   51.17
   6 -12  -8   19.34    9.74
 -16   4  -2   13.48    7.28
  16  -4   2   11.87    7.46
  16   4   2    3.50    9.95
 -16  -4  -2    1.00   12.17
   3 -17  -5   28.39    7.71
  12  -4 -10    3.47    8.39
  -3  17   5   39.21   14.29
  -3  17   5   31.02   31.05
  12   4 -10   14.38    6.86
  -3 -17   5   74.42   16.65
   3  17  -5    2.90   26.17
  12  -4 -10    7.76    7.81
  12   4 -10   16.21   11.56
  12   4 -10   11.10    5.35
  12  -4 -10    4.65    7.80
  13  13   1  241.71   20.56
  19   9  -6   80.55   20.79
  19  -9  -6   45.60   18.92
 -13  13  -1  353.93   36.07
 -19   9   6   48.17   15.76
  13 -13   1  323.69   34.47
 -13 -13  -1  304.57   39.77
 -19   9   6   36.39   17.75
  13  13   1  230.69   33.91
  18  -6   0  110.95   35.96
 -18  -6   0  109.38   18.50
  18   6   0  121.42   18.17
 -18   6   0  115.21   20.54
   3  -3   8    0.01    2.55
  -3  -3  -8    0.15    7.90
  -3   3  -8   -0.01    2.03
  -5  19   0    5.48   15.35
 -18  10   2    1.54   34.12
   5 -19   0    9.45   15.78
  18  10  -2   76.36   14.08
  18 -10  -2   87.91   20.96
   5  19   0    0.17   11.60
   5  19   0    4.74   14.61
  18  10  -2   80.33   16.50
  -5 -19   0   10.06    7.61
 -20   6   7   10.20    8.73
  20   6  -7   21.08   19.89
   2  18  -4   84.61   21.23
  20  -6  -7   19.19   22.93
  20   6  -7   41.45   14.89
 -20   6   7   18.59   19.23
  -2 -18   4   53.69   36.85
  -2  18   4   94.55   14.49
  -2  18   4   66.51   42.81
   2 -18  -4   61.89   20.19
  21   5  -4    5.91    9.44
  21  -5  -4    9.63   16.84
  11  17  -3    2.52    8.54
  -4  16  -4   42.39   12.43
   4 -16   4   37.39   12.58
  11  17  -3    4.26    5.84
   4  16   4    0.10    8.66
   4  16   4    4.60   24.60
  11 -17  -3    4.61    6.53
 -11  17   3    1.31   12.29
 -21   5   4    1.85    9.69
 -11  17   3   -5.70    8.54
  -1 -15   6    9.12   14.22
   1  15  -6    5.34   12.95
   1 -15  -6    3.96    3.67
  -1  15   6   -5.77   17.38
  -1  15   6    3.88    3.81
   1 -15  -6    5.19    7.29
  -6  16   6  177.08   29.93
  -6  16   6  200.38   38.86
 -11   3  -5   61.57   15.90
  11  -3   5   65.88   16.61
   6  16  -6  326.84   53.10
  11   3   5   98.79   10.51
  -6 -16   6  352.24   36.15
 -11  -3  -5  123.21   31.38
   6 -16  -6  155.61   27.87
  14   6   3   14.40    9.16
 -14   6  -3   25.17   15.38
 -14  -6  -3   22.65    9.53
  14  -6   3   22.24   14.82
   9   1   6   27.87    6.03
  -9   1  -6   25.13    7.05
  -9  -1  -6   18.65    6.11
   9  -1   6   18.81    7.51
  -9   1  -6   31.02   13.22
  11  17  -2    5.76    9.20
   3  11  -8   -1.11    6.55
  -4  14   7    1.84    4.53
  -3  11   8   -8.79    6.87
  -4 -14   7   15.23   16.96
   3 -11  -8    0.12    5.79
   4  14  -7   19.64   14.32
  -4  14   7    5.24   20.69
  11  17  -2    4.32    8.37
   4 -14  -7   -0.73    8.84
 -11  17   2    4.21    7.21
  -9  -1  -6   35.14   12.90
  -3 -11   8    5.21    4.57
   4 -14  -7   15.03    4.46
  11 -17  -2   -3.14    6.98
  12 -16  -1    7.74   15.04
  12  16  -1    2.54    9.85
 -12  16   1    5.03    8.78
  12  16  -1    6.51    9.56
  16  12  -1    1.17   12.97
  16 -12  -1   10.66   17.46
  16  12  -1    7.12   11.00
 -16  12   1   12.09    9.94
  21  -3  -7    2.29   12.50
 -21   3   7    0.95    2.22
 -21   3   7    5.09    6.68
  21   3  -7   -2.88    7.59
  13  -3   4   -1.68    3.40
 -13  -3  -4    6.24    8.89
  13   3   4    2.70    3.88
 -13   3  -4    2.24    5.78
  21  -5  -6   15.13   19.68
  21   5  -6    8.21   20.63
 -21   5   6    8.82    6.79
 -21   5   6    8.92   10.64
  20  -8  -5   10.76   11.21
  15  -1 -10    4.90    5.85
  15   1 -10   16.82    7.64
  15   1 -10    7.84    8.68
 -20   8   5   11.38    5.27
   2  -6   8   12.53    9.33
  20   8  -5    3.65   10.92
  20   8  -5   -0.35    7.65
  -2  -6  -8   18.42   12.47
  15   1 -10    6.87   12.80
  -2   6  -8   10.72    4.95
  15  -1 -10   12.07    5.32
  15  -1 -10    3.65    7.21
 -20   8   5    9.62   10.14
   6   0 -10    0.25    2.87
   6   0 -10    1.37    7.52
   6   0 -10    6.60    2.20
  -6  -4  -7   -0.61    7.73
  11   9   4   -1.04    2.22
 -11   9  -4    2.54    4.05
  11   9   4   -1.17    2.18
   7   3 -10   48.35    8.83
   7  -3 -10   49.11   25.99
  -6   4  -7   -0.55    4.49
   7   3 -10   52.42   11.96
 -11  -9  -4    0.53    7.13
   7  -3 -10   43.80    6.31
  11  -9   4    5.56    3.72
   7  -3 -10   40.55    7.28
   7   3 -10   56.39   12.48
   6  -4   7   -3.50    3.20
   8 -16  -6   87.68   22.77
  -3 -15  -5   79.25   26.15
   8  16  -6  186.77   25.26
  -8 -16   6  159.03   39.26
   3  15   5   96.77   43.23
  -8  16   6  120.31   17.53
  -8  16   6   99.51   27.81
  -3  15  -5   63.99   31.77
   3  15   5   87.53   10.21
   3 -15   5   63.66   32.30
   8  -4 -10    0.63    2.47
   8  -4 -10   -0.29    2.56
   8   4 -10    1.40    4.76
   8   4 -10   -1.83    3.63
   8   4 -10   -4.60    3.18
   8  -4 -10    7.35    5.70
 -14  14   6    9.85   10.23
  -8   6  -6  187.11   24.65
   8  -6   6  179.34   18.43
  14  14  -6   -1.40    4.91
  -8  -6  -6  224.27   28.91
 -14  14   6   10.66   12.90
  14 -14  -6    5.06    5.92
 -15  -1  -3   11.69   11.80
  18   4  -9  159.67   27.52
  10 -16   1   -1.85   13.45
 -15   1  -3    7.56    9.12
  15   1   3    9.06    8.13
  18   4  -9  151.87   41.69
 -15  -1  -3    3.32    8.43
  10  16   1   -5.38   11.02
  15  -1   3    5.54    5.30
 -10  16  -1   -0.25    8.01
  10  16   1   -3.33    7.00
  18  -4  -9  121.99   22.57
 -19  -1   0    2.72    7.65
  20  -8  -4  135.56   44.93
  19  -1   0    4.67   13.25
  19   1   0    5.77    7.67
  20   8  -4   92.29   42.95
  20   8  -4  134.43   38.92
 -20   8   4  137.71   26.26
 -19  -1   0   -1.16   12.42
 -19   1   0   10.43    7.32
  13  -9  -9    0.94    3.29
 -20   0   1   -4.06    6.23
 -13   9   9    4.88    5.34
  13   9  -9   -6.06    9.23
 -13   9   9    0.76    3.52
  20   0  -1    0.37    6.97
  -4  12  -6    3.09    9.91
   4 -12   6   -0.38   10.29
  -4 -12  -6    5.65   12.54
  -5  11  -6   30.49   17.17
  14  12   1    6.47    4.60
  -8 -18   0   69.22   18.40
  14 -12   1    4.96    8.55
  12  12  -8   37.86   12.88
  14  12   1    6.62    5.08
 -14  12  -1    8.81   15.45
 -12  12   8   31.62   24.38
  -8  18   0  130.58   22.82
 -14 -12  -1    6.64   10.36
  -5 -11  -6    3.08   23.81
   8  18   0  121.01   15.75
   5 -11   6   33.33   10.65
   8  18   0  110.69   19.36
   8 -18   0  119.06   39.33
 -12  12   8   34.12   13.46
  12 -12  -8   21.15   12.59
  11  -5 -10   -3.68    2.51
  11   5 -10    4.65    3.64
  -3  -7   9  143.18   17.36
   7 -17   2   12.42   18.86
  11   5 -10    0.03    3.98
  11  -5 -10   -0.19    2.13
   7  17   2    6.82   17.32
   3   7  -9  185.52   16.38
  11   5 -10    0.32    5.55
  11  -5 -10   -0.33    4.81
   7  17   2   12.13    8.90
   3  -7  -9  114.67   31.62
  -7  17  -2    8.42   10.81
  -3 -19   3    5.99    8.82
   1  13  -7   98.77   17.45
  -1  13   7   58.52   44.15
  -3  19   3    4.11   12.29
  -1 -13   7   99.56   19.59
  -3  19   3    6.03    9.92
   3 -19  -3    0.00    6.02
   3  19  -3    9.51    7.71
   1 -13  -7   74.09   21.22
  17  -9   0    9.82   14.27
 -17  -9   0    2.57    6.95
  17   9   0    6.34   10.27
  17   9   0    5.34    7.67
 -17   9   0    2.88    8.03
  -4  16   6   54.18   13.39
  -4 -16   6  100.45   20.85
   5  17   3    3.83   17.18
   5 -17   3    6.21    9.64
  -5  17  -3   11.95    9.85
  22   0  -5    6.54   10.45
   9  -9   5    3.58    5.71
  -9   9  -5    7.21    9.57
   5  17   3    4.32    8.02
   4  16  -6  111.74   18.41
  -9  -9  -5    0.99   12.65
   4 -16  -6   47.63   13.24
  -4  16   6    0.11   21.76
   6   2 -10   65.40   25.77
   6  -2 -10   37.07   28.65
   6   2 -10   58.53   13.08
   6   2 -10   56.07    6.75
   4  -8  -9   14.03   13.26
 -17   9   8    5.27    6.29
   4   8  -9   15.42    6.65
  17  -9  -8    4.76    7.06
  -4  -8   9   10.26   11.55
 -17   9   8    3.12    5.68
  20  -4  -8    1.50   12.20
  20   4  -8   -3.78    8.08
   2   6  -9   -0.82    2.94
   2  -6  -9    5.06    6.78
  -2  -6   9   -1.79    2.95
  20   4  -8   -6.60    8.54
 -20   4   8   -0.91    3.51
   9 -17  -5    9.18    7.15
  -9  17   5   17.15   14.55
   9  17  -5   14.04   17.43
  -9  17   5   10.83   21.60
  -9 -17   5    5.49    9.79
   9  -5 -10    1.98    6.14
   9  -5 -10   -0.39    2.03
   9  -5 -10    0.46    1.83
  14 -10   2  106.66   18.20
  14  10   2   73.12   17.47
 -14  10  -2  117.34   18.52
 -14 -10  -2   78.82   23.88
  14  10   2   85.37   11.23
   9   5 -10    6.65    3.57
   9   5 -10    2.69    6.89
  -3  13  -6   -7.97    7.43
  -3 -13  -6   -8.72   14.38
   3 -13   6   -2.41    7.48
   3  13   6    0.59   18.21
  -5   7  -7   36.44   12.73
 -20   2   1   32.05   22.27
  20   2  -1   35.28   21.47
  20  -2  -1   29.98   13.89
   5  -7   7   45.86    8.93
  -5  -7  -7    4.60   15.47
 -20  -2   1   29.23    6.26
  19   1  -9   14.27   21.83
  12  16  -5    2.23    6.12
 -12  16   5    0.93    6.06
 -12  16   5    6.28   13.88
  12 -16  -5    0.57    9.49
  19  -1  -9   19.23   11.82
  12  16  -5    7.57   11.14
   0   0  -9    2.77    1.47
   0   0  -9    0.28    1.76
   0   0  -9    0.00    7.37
  14   4 -10    3.73    6.51
  -9   3  -6   22.95    6.43
  14  -4 -10   -1.20    4.14
   9   3   6    5.80    2.59
  -9  -3  -6   14.52   10.22
  14   4 -10    8.43    5.77
  14   4 -10    5.34    3.86
   9  -3   6   11.18    7.14
  14  -4 -10    1.04    4.94
  14  -4 -10    1.85    4.91
  16  10  -8  104.36   35.49
 -20   6   2    4.45    8.60
  16 -10  -8  365.98   29.30
 -20  -6   2    3.50    3.98
  20  -6  -2   10.09    9.20
  16  10  -8  183.50   13.93
 -16  10   8  322.49   40.76
  20   6  -2    5.71   13.60
 -16  10   8  289.40   41.55
  11  17  -4   -1.47    6.77
  11  17  -4   -4.57   10.16
  18   0   1    1.98    5.44
 -11  17   4   -1.83   10.20
  11 -17  -4   -4.37    5.71
 -18   0  -1    2.53    8.93
 -11  17   4    5.52    8.10
 -13   9  -3   -6.48    5.06
  -5  19   3    1.01    9.83
  -5 -19   3   12.01   15.18
   5  19  -3    5.75   12.29
 -13  -9  -3   -3.69    4.69
  13   9   3    0.93    4.06
  13  -9   3    1.32    4.82
  -5  19   3    1.10   13.46
   5 -19  -3    3.64   11.15
  13   9   3    0.82    4.23
  -6  10  -6   74.33   12.51
   6 -10   6   61.13   22.06
  22   0  -6  130.65   29.44
  -6 -10  -6   -0.07   30.30
 -18   8   8   85.01   27.67
 -18   8   8   78.70   13.42
  18  -8  -8  117.31   19.31
  -8  18   4   38.18   36.94
  -8  18   4   72.75   18.73
   8 -18  -4   48.35   14.58
  -8 -18   4   72.47   33.75
   8  18  -4   81.06   28.85
   8  18  -4   72.30   14.37
 -22   2   5    4.03    3.26
  15  -3 -10   25.87   14.32
  15  -3 -10   31.63    9.71
  15   3 -10   40.67   12.53
 -22   2   5    2.05   18.18
  20   8  -6  266.60   37.25
  15   3 -10   32.94   22.09
  15  -3 -10   37.78   10.63
 -20   8   6  173.60   28.51
  20   8  -6  175.25   44.01
  22   2  -5   13.58   18.33
  22  -2  -5   17.14   10.00
  15   3 -10   30.08    7.69
  20  -8  -6  238.74   54.85
 -20   8   6  225.27   47.22
  10  10  -9    3.53    5.44
 -10  10   9   -9.59   12.01
  10 -10  -9    3.55    9.91
  10 -10  -9    2.32    4.01
  -1  19   3   -2.22    9.98
   1 -19  -3   -8.83    5.11
  -1  19   3    7.14   16.18
   1  19  -3    3.15    7.76
  -1 -19   3    2.41    8.05
  12  14  -7    1.55    8.76
 -12  14   7    9.50   11.07
 -12  14   7   10.61    9.52
  12 -14  -7    7.07    5.65
  11  17  -1   -0.19    7.84
  11 -17  -1   -0.43   11.58
  13  -5 -10    1.72    5.83
  13   5 -10    6.54    5.85
  13   5 -10    1.01    9.19
  13  -5 -10    1.32    8.92
  11  17  -1    8.46    7.86
  11 -17  -1   -0.05   11.41
  13  -5 -10    3.39    4.29
 -11  17   1   -7.17   10.95
  13   5 -10   -0.32    4.14
   0  20   0    1.66    7.82
   0 -20   0    5.85    6.99
   0  20   0   -2.40   11.91
 -17  11   1   75.07   21.62
  17 -11  -1   63.89   36.42
  17  11  -1   94.52   15.82
  17  11  -1   89.72   13.86
  15   3   3   35.53   12.61
  19  -3   0    0.72    5.47
 -19  -3   0   -0.72    3.34
 -15  -3  -3   42.04   19.95
  15  -3   3   41.56   10.27
 -15   3  -3   31.67   16.47
  19   3   0   -3.54    5.05
  16   0 -10   -0.86    4.54
  16   0 -10    0.12    4.43
  16   0 -10    3.55    6.44
 -19   3   0    0.09    5.12
  22   0  -4   80.52   34.74
   8 -10  -9    0.49    2.35
   8 -10  -9    4.80    6.20
  -1  17   5   11.85    8.35
  -8  10   9    3.50   12.08
 -22   0   4   58.54    6.45
 -22   0   4   88.19   20.87
   8  10  -9    3.30    8.05
   0  -2  -9   -0.06   11.66
   1 -17  -5   11.36    4.61
  -1  17   5    3.82   22.19
   0   2  -9    0.77    6.18
   1  17  -5   -0.39   11.02
   0   2  -9    0.75    2.65
  -1 -17   5   21.45   11.31
 -17  11   7   27.35   10.06
  17  11  -7    0.00   14.96
  17  11  -7    0.15   12.19
 -17  11   7   23.36   16.16
  17 -11  -7   28.33   10.91
 -18  -2  -1   23.07   13.14
  18  -2   1   17.52   16.70
 -18   2  -1   18.50   16.58
 -18  -2  -1   21.63    9.34
  18   2   1   18.84   15.46
  19   7  -1   22.04   18.10
  -7  19   2   16.35   20.38
  -4  12   8    0.18   11.10
   4  12  -8   10.00    6.74
  -4 -12   8   11.92   13.86
  19  -7  -1   21.90   13.34
 -19  -7   1   24.50    8.64
  -7  19   2   11.94   22.00
   7  19  -2   18.22   14.93
   7  19  -2   21.33   15.21
   7 -19  -2    6.81   10.20
  -7 -19   2   14.08   10.75
   4 -12  -8    0.15    9.23
 -19   7   1   17.84   12.55
  -5  -9   9   10.61   13.44
   5  -9  -9    0.03    9.88
   5   9  -9    7.46    5.66
  22   2  -6  106.51   26.37
 -22   2   6   90.85   25.30
  18  10  -7   -0.04    9.69
  18  10  -7   11.60    8.78
  18 -10  -7    4.11    7.55
 -18  10   7    6.09    6.58
 -18  10   7   -0.72    5.81
  22  -2  -6   90.55   42.53
  21   1  -2   13.35   16.88
 -21   1   2   10.82    9.72
 -21  -1   2    4.47    9.97
   9 -17   1   10.67    7.72
   9  17   1   -2.94    6.84
   9  17   1   -1.02   10.95
  21  -1  -2   20.66   18.36
 -21  -1   2    8.14    5.89
  -9  17  -1    1.08   13.68
   0  18   4   26.70    8.63
   0 -18  -4   18.62    7.51
   1  -5  -9   91.44   28.39
   0  18  -4    0.48   26.83
   0 -18   4   87.49   15.69
 -21   5   3  121.34   43.98
  21   5  -3  128.79   25.19
  -1  -5   9  125.21   19.34
   1   5  -9  162.79   20.59
  21  -5  -3  152.90   46.25
   0  18   4   -0.95   28.67
   7  19  -1   34.51   22.53
  -7 -19   1   12.13   21.51
  15 -11  -8   -0.15    4.02
   7  19  -1   49.80   12.07
 -15  11   8   -0.26    3.93
 -15  11   8   -3.24    8.23
  -7  19   1   61.21   16.40
   7 -19  -1   45.28   16.19
  10 -16  -6   38.77   10.28
 -10 -16   6   45.16   21.14
  10  16  -6   65.73   16.95
 -10  16   6   51.65   21.84
 -10  16   6   40.57   19.73
   5   1 -10    1.71    4.66
   5  -1 -10    0.82    1.51
   5   1 -10   -0.14    1.83
   5  -1 -10   -2.31    2.24
   5   1 -10    0.82    2.33
   5  -1 -10    8.96    8.45
  -3   5  -8    2.53    2.63
   3  -5   8    1.42    5.20
  -3  -5  -8   -7.02    7.85
 -20   8   3   -1.44    9.18
  20  -8  -3    1.73    5.57
  20   8  -3    2.77    8.08
  20   8  -3   -1.96    4.50
   3 -19   2   20.69   10.58
  -3  19  -2    0.13   18.12
   3  19   2    9.78    7.38
  -3 -19  -2    7.13   11.58
   3  19   2    1.23   11.49
 -15  11  -1  111.84   34.94
 -15 -11  -1   91.64   21.69
  15  11   1   90.94   20.32
   2  14   6   15.32   10.72
  16  -2 -10   46.12   12.42
  16  -2 -10   30.79    8.21
  16  -2 -10   50.28   13.57
  15 -11   1  115.46   33.42
  -2 -14  -6    5.79    7.87
  16   2 -10   54.92    8.46
  16   2 -10   75.89   24.42
  -2  14  -6   -1.37    4.33
   2 -14   6   -2.92    4.64
  16   2 -10   58.51   23.06
  15  11   1   89.12   20.07
  -4   0  -8    2.06    1.39
   2  20   0   12.71   16.34
   2  20   0   12.04   19.97
  -2  20   0   16.07   10.81
   5  19   1   53.72   10.84
  -5 -19  -1   39.49   11.95
   5 -19   1   35.08   16.13
   5  19   1   55.49   16.55
  -2  20   0   21.23   13.30
  -4   0  -8    0.33   13.80
  -5  19  -1    0.11   15.26
  -2 -20   0    9.96    9.93
   2 -20   0   15.33   10.80
  16 -12  -7   17.42    9.31
  -2  20   1    1.37    6.88
  17 -13  -4    4.53    8.96
 -19   9   2   -0.09    7.32
  19   9  -2    0.29    5.67
   2  20  -1    3.06    6.91
   2 -20  -1    2.82    6.22
  16  12  -7    0.59   11.31
 -17  13   4    4.13    7.64
 -16  12   7   17.75    8.66
  -2 -20   1   10.47   11.63
  19  -9  -2    6.43   12.77
   2  20  -1   -2.24    6.37
  17  13  -4    8.45    6.91
  19   9  -2   -3.88    4.32
  -2  20   1    6.25   14.47
  17  13  -4    5.05   10.08
  16  12  -7   14.48    3.79
 -17  13   4    0.12    8.51
 -16  12   7   14.24   10.13
  19   3  -9   67.85   27.23
  -3  17  -4   -4.08   11.34
   3  17   4    1.18    4.91
  19  -3  -9   87.11   29.99
  -3 -17  -4   -0.70    4.49
   3 -17   4   16.68   11.23
  19   3  -9   44.60   19.94
   3  17   4   -1.49   12.80
  10  -6 -10   35.75   15.07
  10   6 -10   74.51   17.60
  16  14  -4    1.86    6.29
   0  20  -1   -5.45    5.80
  10   6 -10   70.27    9.87
 -16  14   4   -0.14    7.47
  10  -6 -10   34.57    5.22
  10  -6 -10   36.49   10.62
   0  20   1    2.73    5.53
  11   5   5  109.85   10.76
 -16  14   4    0.23    7.43
 -19   7   8   -4.41    4.00
  16 -14  -4    5.13    7.74
  19  -7  -8    6.90    4.86
  16  14  -4    5.20    4.37
   0  20  -1    3.36    6.88
   0 -20   1   -0.21    6.10
  11  -5   5  138.29   16.13
   0  20   1   -4.15    6.68
 -11  -5  -5  178.55   25.04
 -11   5  -5  138.63   23.11
  11   5   5  203.94   13.81
   0 -20  -1   -1.82    8.78
 -22   2   4   47.58   17.21
   9 -13  -8   19.29    7.42
  -9 -13   8    7.57   13.97
 -12  10   9   -1.45    2.66
  -9  13   8   15.85    8.33
  12 -10  -9   -3.29    4.20
  22   2  -4   27.59   17.56
  -9  13   8   18.40   13.22
  22  -2  -4   42.84   17.73
  12 -10  -9    1.42    4.02
   9  13  -8   17.41   10.23
 -12  10   9    2.72    4.93
  12  10  -9    5.05    7.51
  13  15  -6    4.89    4.55
 -13  15   6   -2.88    3.78
  13  15  -6    0.36    3.79
  13 -15  -6   -2.92    6.11
 -13  15   6    1.32    5.31
  21  -5  -7   19.14   12.71
  21   5  -7   10.63   14.12
 -21   5   7   17.45   11.00
  21   5  -7    0.82   13.51
 -21   5   7   16.17    6.98
   2  16   5   -0.26    3.44
   7  15  -7  221.23   29.11
   7 -15  -7  155.93   22.43
  -7  15   7  169.08   24.37
   2  16   5   -1.99   13.00
   2 -16   5   -6.88    5.99
  -2  16  -5   -1.20    5.89
  -2 -16  -5    2.32    4.45
  -7  15   7  193.79   34.14
  -7 -15   7  234.55   32.49
  13  -5   4    0.06    3.56
 -10  18   2  116.22   23.06
 -13   5  -4   -1.16    3.79
 -13  -5  -4   -3.94    5.17
  10  18  -2  112.67   29.24
  10 -18  -2   96.42   21.81
  10  18  -2  113.17   28.74
  13   5   4    0.05    3.40
  17   7   1    7.58   11.07
 -17  -7  -1    8.62    5.65
 -17   7  -1   14.03   15.28
  17  -7   1   12.15   15.41
 -16  -6  -2    5.33    9.59
 -16   6  -2    1.05   11.78
  16  -6   2   10.92    6.84
  16   6   2    2.48    4.79
  12  -6 -10    9.28    8.04
  12  -6 -10    3.50    3.60
  12   6 -10    4.19    7.74
  12   6 -10   11.71   10.39
   7  -1   7    2.49    3.27
  -7   1  -7    1.25    2.74
   7   1   7    0.81    1.76
  12   6 -10    3.26    7.35
  -7  -1  -7    1.16    1.63
  -7   1  -7   -0.64    7.03
  -7  -1  -7    0.86   12.06
  12  -6 -10    5.39   11.78
  -7  -9  -6    2.84   24.00
   7  -9   6   36.24    9.69
  -7   9  -6   30.38    9.21
  21   1  -8   -1.59   11.78
 -19   9   7   -0.88    5.86
 -19   9   7    0.59    4.38
  19   9  -7    0.33    8.39
  19  -9  -7    5.86    6.87
  19   9  -7    2.83    7.02
  21  -1  -8   36.80   19.34
   7 -13  -8   -0.31   12.95
   7  13  -8   41.38   20.92
  -7  13   8   44.40   17.55
  -7  13   8   35.83    7.73
  -7 -13   8   26.83   12.67
   7 -13  -8   38.56    7.59
   7   5 -10    2.30    3.35
   7  -5 -10    3.88    7.21
   7  -5 -10    0.86    1.50
   7  -5 -10    2.46    1.73
  16 -14  -3   -3.47   14.87
  16  14  -3   10.82    6.09
   7   5 -10   -4.60    5.01
   6   4 -10    3.40    2.46
   6   4 -10    2.82    4.40
  16  14  -3    2.89    5.27
  16  14  -3   -4.70    9.21
   6  -4 -10   -0.86    0.68
   6  -4 -10   -0.30    1.03
 -16  14   3   -0.36   13.92
   6  -4 -10   -5.36    5.67
  10  18  -3   10.59    7.40
  10 -18  -3    1.88    6.14
 -10 -18   3   -5.31    7.71
 -10  18   3   -1.22    6.46
 -10  18   3    4.32    7.66
  10  18  -3   -2.72    9.70
  17  -7  -9  187.58   24.40
  16   8  -9    3.26    2.00
 -16   8   9   -4.95    5.05
  17   7  -9  204.65   12.44
 -16   8   9   -1.94    8.27
 -17   7   9  114.57   18.25
  16  -8  -9    5.49    5.18
  16   8  -9    1.07    6.74
  17   7  -9  256.19   31.47
  13  15   0    1.56    7.84
  13 -15   0   -0.09   11.40
 -13  15   0   -1.50   12.21
  13  15   0    3.64    6.21
  13  15   0    0.12    5.28
  -9 -15   7   27.53   28.24
  -9  15   7   20.16    8.12
  18 -12  -4    4.05   17.58
   2  14  -7    0.28    5.25
   9 -15  -7   23.23   10.82
  -2  14   7    1.28    1.48
  -2 -14   7    1.73   10.43
  -9  15   7   27.85   16.04
 -18  12   4   -0.19   16.64
  18  12  -4    8.94    7.98
  -2  14   7    0.44    8.03
   2 -14  -7    0.04    5.81
   9  15  -7   38.76   22.52
  14  14   0   80.27   12.10
 -21   7   5  192.60   51.43
  21   7  -5  214.68   30.91
  14  14   0   99.02   15.01
  14  14   0   76.82   14.25
 -14  14   0   91.39   21.08
  -4  -2  -8   77.20   21.96
 -21   7   5  168.39   24.83
  21  -7  -5  193.08   55.20
  14 -14   0    0.24   33.83
   4  -2   8   75.92   10.92
 -20  -4   1   67.42    8.37
  20   4  -1   66.60   16.90
  -4   2  -8   60.03    8.22
 -20   4   1   72.49   17.79
  21   7  -5  211.97   33.50
  -4   2  -8  112.09   21.95
  20  -4  -1   72.74   33.30
  12  -8   4   49.07   12.34
 -12  -8  -4   62.83   13.45
  12   8   4   52.27    8.85
  12   8   4   58.33    8.92
 -12   8  -4   44.43   13.30
  17  13  -3   16.18    8.03
  -2  16   6   13.67   12.14
   2 -16  -6    7.15    3.35
  -2  16   6   10.00    5.37
  17  13  -3   17.82   11.36
   2  16  -6    4.09    9.18
 -17  13   3   -0.17   11.18
  17 -13  -3    3.85   20.02
  -2 -16   6    8.18   10.10
 -17  13   5    0.09    8.93
  15  15  -4   24.39   10.46
  15  15  -4   42.35   12.74
  17  13  -5   -3.25    6.53
  15 -15  -4   66.44   15.53
 -17  13   5   -3.60    8.24
  17 -13  -5   -4.88    5.42
 -15  15   4   53.49   25.08
 -15  15   4   70.30   27.78
  17  13  -5    0.36    1.58
 -10  -8  -5    5.86   12.87
 -10   8  -5    4.34    5.61
 -15  15   3   55.84   12.96
  10  -8   5    7.16    5.89
  15  15  -3    6.03   10.77
  15  15  -3   23.37   10.42
  15 -15  -3   42.63   14.00
   7 -19  -3   15.27   10.87
  -7 -19   3   21.10   13.17
  -7  19   3   24.38   24.02
   7  19  -3   20.61   18.74
   7  19  -3   24.02    9.57
  -7  19   3   17.22   15.57
  -6  18  -2  144.92   42.35
 -21  -3   2    4.93    5.17
 -21   3   2   21.35   17.08
   6  18   2  109.08   14.17
   6 -18   2  144.96   40.64
   6  18   2   68.00   38.38
  21   3  -2    9.78    9.65
  21  -3  -2   12.40   10.49
 -22   4   5   -9.20   12.34
  22  -4  -5   -1.56   12.44
 -22   4   5    1.91    3.39
  22   4  -5    0.08    7.50
 -18  12   5    0.63   17.99
  22   0  -7    0.64   12.76
 -18  12   5   15.96    8.08
  18 -12  -5    7.14   11.21
  18  12  -5    8.49   12.55
   5  -3 -10    5.94    8.04
   5   3 -10   -0.27    4.70
   5   3 -10   15.84   11.74
   6  -6   7    6.51    9.42
  -6   6  -7   12.29    4.67
  -6  -6  -7    2.77   18.59
   8  -6 -10    3.07    1.77
 -11  13   8    5.16   17.15
   8  -6 -10   10.99    8.22
 -11  13   8    4.82    4.74
  11 -13  -8    6.97    7.13
   8   6 -10   -0.34    7.65
   8   6 -10    5.38    8.70
   8  -6 -10    2.57    2.24
  11  13  -8    8.91    8.32
 -17  -1  -2    1.33    4.82
  15   9  -9    7.58    4.77
  15 -13  -7   53.80   11.93
 -15  13   7   49.43   19.66
  15  13  -7   -0.47   15.07
  15  -9  -9   11.42   10.06
  -5 -15   7   21.54   10.07
  17   1   2    7.18    4.69
  15  13  -7   34.44    8.15
 -15   9   9    3.37    9.81
   5 -15  -7    2.68    5.40
 -15  13   7   54.46   15.06
 -17  -1  -2   -4.97    8.59
  15   9  -9    1.34    8.01
 -15   9   9    0.18   11.94
  -5  15   7    5.11    3.42
  -5  15   7   -0.75   11.64
  17  -1   2    2.20    5.01
   5  15  -7   25.87    8.84
 -17   1  -2    1.32    5.09
  -6  10   9    7.85    9.55
   6 -10  -9   -0.12    8.35
   6  10  -9    6.07    9.68
  -6 -10   9    3.51    7.68
  12 -16   0   77.94   20.52
  12  16   0   75.64   15.70
 -12  16   0   81.65   21.72
  12  16   0   82.49   12.39
 -16  14   5    5.37    7.52
  16  14  -5    1.04    3.53
  18   6  -9   45.74   15.89
  16 -14  -5   11.48   12.86
 -16  14   5    7.30    7.28
 -18   6   9   36.07    8.25
  18  -6  -9   56.00   13.64
  21  -7  -4   10.73   12.12
  21   7  -4    5.24   10.65
 -21   7   4   11.14   11.08
 -15 -13   0   -3.34    3.39
  15  13   0    1.08    2.95
  15  13   0    1.93    6.12
  15 -13   0   -0.33    5.21
 -15  13   0    1.53    5.38
   0   4  -9  137.04   15.98
   1  19   3   17.37   13.68
  -4  18  -3    9.55    7.49
   1 -19   3   27.00   21.60
   1  19   3    1.09   22.82
   0  -4  -9  140.89   28.57
   4 -18   3    4.09    7.23
   4  20  -1   23.72   12.42
 -14  12   8    5.42   10.93
  -4  20   1    2.17   14.74
   0  -4   9  104.08   16.42
  -1 -19  -3    8.78   12.12
  -4 -20   1   24.26   12.87
  14 -12  -8   -1.12    7.52
   4  18   3    5.38    6.65
   4  18   3    3.58   12.89
   4  20  -1   22.65   10.41
  -4 -18  -3   -0.71    2.75
  -4  20   1   40.49   22.98
  -1  19  -3   37.60   22.57
   4 -20  -1   30.85   20.55
 -14  12   8    2.66    7.41
   9  -5   6    1.22    5.94
  -9   5  -6   -5.36    5.07
  -9  -5  -6    0.48    6.83
  18   4   1   15.96   15.10
  15  -9   2    7.33    9.59
 -18   4  -1   20.93    9.60
 -18  -4  -1   25.58   13.09
  15   9   2   -0.43    3.39
  15   9   2    2.66    5.27
 -15  -9  -2   -0.57    7.48
  18  -4   1   12.28   17.62
 -15   9  -2    7.82    9.64
   0  10  -8  199.27   22.37
   0 -10  -8  155.30   57.74
   0 -10   8  215.48   39.24
  -2  20  -1   35.02   25.32
   2  20   1   53.64   13.11
   2 -20   1   27.33   15.28
   2  20   1   31.44   16.16
  -2 -20  -1   36.15   12.40
  17   1 -10   -0.97    6.10
   1  -9   8   14.27    7.14
  -7 -19   0   -5.42    4.43
  17  -1 -10   10.74   12.32
  22   4  -6    0.48   20.50
  -1   9  -8    6.32   10.66
  -1  -9  -8    5.91   22.93
  17  -1 -10    1.32    6.23
  22  -4  -6    7.59   11.36
   7 -19   0   -2.89   12.45
  17  -1 -10   12.37    7.88
  17   1 -10    9.74   13.14
  -7  19   0   -0.15   11.96
  17   1 -10    8.18   10.93
 -22   4   6    8.82    5.07
 -22   4   6    5.34   10.56
   7  19   0    2.22    4.70
   7  19   0   -0.63    6.67
 -21   7   6    2.19    5.20
  21  -7  -6   -3.20    7.16
  10  18  -1    8.04    6.95
 -21   7   6    0.63    6.44
  21   7  -6    5.39    9.66
  10  18  -1    9.35   11.28
  10 -18  -1   10.36   16.86
 -10  18   1    3.51    9.60
  21   7  -6    0.37   13.16
  15   5 -10    1.29    3.53
  15  -5 -10    2.11    8.11
  15   5 -10    0.24    6.33
  15  -5 -10    7.94    4.66
  15   5 -10    4.50    7.51
  18 -10  -1   16.50    7.44
  -7  -3  -7    0.60    7.88
 -18  10   1    3.22    7.31
 -18 -10   1    0.19    4.94
  18  10  -1    1.20    4.71
  -2  20   2   68.79   15.45
  -2 -20   2   30.31   28.15
  -2  20   2    3.11   18.95
  -7   3  -7    2.07    2.28
   2 -20  -2   49.47   13.16
   7  -3   7    2.74    4.87
  18  10  -1   -3.58    5.30
   2  20  -2   47.09   15.08
  21  -3  -8   -3.66    8.17
  21   3  -8   -0.51    8.70
  18   8   0  165.32   21.45
 -18  -8   0  172.05   16.16
  18  -8   0  186.47   28.09
 -18   8   0  191.13   28.01
  18   8   0  212.41   22.59
  18 -12  -3    5.38    8.28
  18  12  -3    5.81    5.95
  18  12  -3   -2.76    8.25
  22   2  -7   -0.04   17.92
 -18  12   3   -0.09    8.32
  22  -2  -7   -5.69    9.87
   4   0 -10    2.55    2.01
   4   0 -10    3.78   11.15
   4   0 -10   -0.14    1.68
  20   6  -8  118.64   25.77
 -20   6   8   77.93    9.90
  20  -6  -8  122.07   21.89
 -20   6   8  146.28   33.10
  20   6  -8  117.03   33.75
 -19   5   0   33.79   11.67
 -19  -5   0    9.70   11.16
  -1  15  -6    3.15    6.93
 -14  16   3    5.73    6.41
  -1 -15  -6   -0.18   10.42
  15   5   3   62.45    9.57
  16  -4 -10   -2.09    3.29
  14  16  -3    1.51    5.19
   1  15   6    5.31   16.04
  19   5   0   18.99   17.44
  14  16  -3   -0.19    5.77
  19 -11  -4    5.52   19.35
  19  -5   0   27.14   12.50
  16   4 -10   -0.84    4.55
  16   4 -10   -0.55    5.50
 -15  -5  -3   67.95   15.28
 -15   5  -3   76.43   14.03
   1  15   6    2.43    2.21
  16   4 -10    1.75    6.06
  16  -4 -10   -0.16    4.20
  15  -5   3   73.64   13.53
   1 -15   6    1.95   12.32
 -19  11   4   -0.04   18.37
  14 -16  -3    0.75    6.84
  19  11  -4   10.70    8.09
  20  -8  -7   79.71   21.55
  11 -17  -5    9.68    7.10
 -11  17   5   11.50   13.89
  20   8  -7  152.94   25.48
  11  17  -5   -0.29    9.76
 -20   8   7   53.35   12.04
 -12   0  -5   -4.10    6.63
  20   8  -7  109.87   21.68
 -12   0  -5   -1.38    2.76
  11  17  -5   16.37   15.31
 -11  17   5    3.12   11.20
  12   0   5   -2.00    2.61
 -20   8   7   67.10   30.88
   8  18   1   -1.46    9.92
  -8  18  -1    0.06    6.62
  -6  18   5    0.00   10.64
  -6  18   5    0.87   10.81
   8  18   1    1.19    3.62
  -6 -18   5   15.73    9.23
   6  18  -5    5.70    8.68
   8 -18   1    2.02    6.80
   6 -18  -5    0.76    5.31
 -19  11   5   67.17   14.25
  19 -11  -5   90.45   21.91
 -19  11   5   68.59   19.86
  19  11  -5  109.04   23.63
  14  -8   3   -1.01    8.97
 -22   4   4    4.78    9.97
  14   8   3    2.62    2.84
 -14   8  -3    1.58    9.57
 -14  -8  -3   -0.44    4.90
  22   4  -4    9.29    9.74
  14   8   3    2.20    4.49
  22  -4  -4    0.64   10.56
  14   6 -10   24.32   10.15
  14   6 -10   20.82   12.16
  14   6 -10   21.85    6.75
  14  -6 -10   25.41    8.79
  14  -6 -10   22.76   11.62
   1 -11  -8   -0.10   16.20
  -1 -11   8   -5.11    6.91
   8  14   4   -0.68    1.66
  10  14   3    0.42    3.11
   4 -20   0   13.96   15.40
   1  11  -8   -3.27   10.50
 -22   0   3   11.30    9.04
 -10  14  -3    0.89   13.96
   4  20   0    5.57   12.14
   8 -14   4   17.37   10.06
 -10 -14  -3   14.09   10.11
  22   0  -3   -0.39   15.25
  -4 -20   0    5.48   14.10
   8  14   4    0.42    2.98
  -8 -14  -4    6.59    5.41
  -8  14  -4    9.41    6.23
 -22   0   3    2.90    4.00
  10 -14   3    5.13    7.38
  10  14   3    1.79    4.67
   8  14   4    4.80    7.04
  20   0  -9    9.52   19.07
  -4  20   0    0.01    9.33
  10  14   3   13.33    7.82
   4  20   0    9.97    8.81
  11  -7 -10    3.68    3.08
  11   7 -10    6.93    6.34
  11  -7 -10    9.24    5.82
  11   7 -10   10.28    4.79
  11  -7 -10    1.88   13.77
  -5  13   8    3.65    2.28
  -5 -13   8    5.06    7.37
   5  13  -8    8.78    6.11
   9  13   4    2.20    3.08
  -4 -18   5   11.32    8.42
   4  18  -5    0.43    7.51
   9  13   4   -1.01    3.01
   5 -13  -8    0.26    6.73
   9 -13   4   12.92    6.55
  -5  13   8   -0.18    9.42
  -9 -13  -4    6.74    6.35
  -9  13  -4    2.51    7.52
  -4  18   5    0.33    8.75
   4 -18  -5    0.01    3.92
  -4  18   5    2.88    7.63
   5 -13  -8    1.37    2.10
  14  16  -4   48.51   18.34
  14 -16  -4    2.39   11.75
  14  16  -4   36.47    9.92
 -14  16   4   10.68   13.14
 -14  16   4   12.70   12.06
  -4 -20   2   54.62   19.22
  -4  20   2   77.43   18.96
  -4  20   2   76.51   22.28
   4  20  -2   40.34   27.94
   4 -20  -2   52.02   26.13
   4  20  -2   61.52   26.50
   2  -8   8   26.12    8.14
  -2   8  -8   14.87   11.69
  -2  -8  -8   18.36   25.61
  -9  15  -3   13.02   13.98
  10  18  -4   86.47   27.88
  10 -18  -4   54.82   15.23
   9 -15   3   10.23    7.54
   9  15   3   -0.23    4.70
 -10  18   4   75.25   17.83
  -9 -15  -3    7.38    9.63
  10  18  -4   69.81   20.70
 -10 -18   4   29.84   23.02
   9  15   3   12.39    7.78
 -10  18   4   70.98   37.19
   9  15   3    0.37    3.10
   3 -11   7   22.40    9.59
  -3 -11  -7    6.91   22.52
  16 -10   1   10.10    8.21
  -3  11  -7   17.54   14.12
  16  10   1    1.52    4.77
  16  10   1    5.78    5.33
 -16  10  -1   -9.19   14.80
 -16 -10  -1    8.97    5.05
  15  15  -5    1.48    6.12
 -15  15   5   22.69    9.99
  15 -15  -5   16.24   14.80
  15  15  -5   -0.39   13.87
 -15  15   5   12.44   15.62
  11 -15  -7   22.67   12.35
  11  15  -7   22.20   13.16
 -11  15   7   26.90    9.67
 -14   0  -4   79.03   16.18
  14   0   4   57.29   16.04
 -11  15   7   20.82   24.81
 -14   0  -4   89.09   16.81
  15  15  -2   23.70    6.83
   4   2 -10   21.77    9.32
  15  15  -2   41.40    9.18
 -15  15   2   23.31   13.02
   0  20  -2   68.74   17.08
 -16  14   2   17.14   11.44
  16 -14  -2    1.46   11.66
  -1   1  -9    0.99    1.08
   4  -2 -10    5.59   10.40
  15  15  -2    5.41   14.04
  -1   1  -9    0.06   12.11
  15 -15  -2   -1.28   13.51
   0 -20   2   65.79   18.11
   4   2 -10   -0.11    3.96
   4   2 -10   18.28    5.03
  16  14  -2    8.94    5.16
  -1  -1  -9    0.24    7.44
   0  20   2    2.35   33.00
   0 -20  -2   33.66   13.33
  16  14  -2   20.56    7.37
   0  20   2   66.63   14.85
  16  14  -2   16.53   19.02
  17  -3   2    5.69    9.67
   9 -11  -9   49.12    7.82
   9 -11  -9   -0.10   22.22
 -17   3  -2    2.78    9.14
  17   3   2    4.82    8.38
  -9  11   9   40.95   28.48
 -17  -3  -2   -1.18    9.57
   9  11  -9   25.24   12.21
  11  13   3    0.53    6.83
 -11 -13  -3   28.45   16.63
  11  13   3   22.25    4.38
  11 -13   3   15.53   18.56
  -8   8  -6  215.99   29.52
   8  -8   6  227.84   33.93
 -11  13  -3   14.13   20.26
  -8  -8  -6  195.30   28.03
  11 -17   0    8.04    9.05
   9   7 -10   37.72    7.14
   9   7 -10   34.84   12.29
 -14  10   9    8.96    8.40
  14 -10  -9    8.56    9.25
  14  10  -9   -1.04   14.77
  11  17   0    3.74    5.36
 -14  10   9    8.21    9.23
   9  -7 -10    8.13    5.99
 -11  17   0   12.45    8.88
  11  17   0   -0.62    6.60
   9  -7 -10    2.54   18.93
   9  -7 -10    5.74    4.03
 -12  -2  -5   -0.95    2.95
  12  -2   5   10.54    3.70
  -4  -4  -8    1.24   12.25
   4  -4   8   13.47    7.26
 -12   2  -5   10.22    5.97
  12   2   5    1.74    4.28
  -4   4  -8   11.78    5.95
 -12  -2  -5    4.21    7.82
  -5 -19   4   45.68   24.79
  -2  12  -7   68.20   22.70
  -5  19   4   17.54   18.22
  -2 -12  -7   20.31   32.32
   2 -12   7   70.06   24.97
  -5  19   4    0.38   15.85
   5 -19  -4   18.81    8.85
   5  19  -4   37.78   21.40
   7 -15   4   10.49   12.57
  19   5  -9   90.01   19.52
  -7  15  -4   10.06   12.88
   7  15   4   34.23   14.47
  19   5  -9   88.75   36.58
   7  15   4   23.92    7.21
  19  -5  -9   75.85   17.03
   7  15   4   21.92    4.19
  -7 -15  -4   27.02    9.71
 -19   5   9   41.90   13.40
  20  -2  -9   71.89   16.60
  20   2  -9   19.82   18.87
  20   2  -9   29.28   17.62
  22  -2  -3   22.51   17.05
  22   2  -3    4.66    9.09
 -22  -2   3    4.11    3.32
 -22   2   3    2.65   15.81
  16  12   0   22.07    8.86
 -16 -12   0   36.35   13.88
  16 -12   0   -1.15   13.68
  16  12   0   25.55   12.69
 -16  12   0   46.17   14.15
  -3  19   4   -3.79   17.18
   3  19  -4   43.08   14.09
  -3  19   4   28.48   16.93
   3 -19  -4   17.67    8.46
  -3 -19   4   39.66   14.89
 -11  11   9   44.57    6.84
   4 -10   7    8.47   11.07
  11 -11  -9   -0.66   11.79
 -11  11   9   44.78   14.53
  -4  10  -7    6.02    9.54
  11 -11  -9   33.94    9.79
  11  11  -9   22.54   12.16
  -4 -10  -7    1.40   16.74
  17   3 -10    3.74    7.44
  17  -3 -10   12.39    6.26
  17   3 -10    3.07   11.61
  17  -3 -10   -0.09    3.65
  17   3 -10    2.63    3.01
  -7 -17   6   23.16   12.75
   7  17  -6   10.41   11.69
  -7  17   6    0.02   13.45
  -7  17   6   12.81   11.96
   7 -17  -6   13.60    6.22
  10   0   6   57.43    6.27
  10 -12   4   11.94    6.50
 -10  12  -4   12.32    7.45
  10  12   4    1.04    3.14
 -10   0  -6   60.17    9.88
  10  12   4    0.40    2.97
 -10   0  -6    0.76   29.22
 -10 -12  -4    3.52    6.32
 -12  16   6   -1.57    7.96
  12 -16  -6   -1.07    7.92
 -12  16   6    0.56    5.68
  12  16  -6    0.75    6.75
  12  16  -6   -3.55    3.87
 -14   2  -4   23.44   12.08
 -14  -2  -4   33.82   20.23
 -14  -2  -4   31.76    6.76
  14   2   4   30.50   10.09
  14  -2   4   20.82   12.91
  -5  17   6   -0.03   15.02
 -18  12   6   50.44   20.01
  -5 -17   6   46.24   13.67
  18 -12  -6   43.26   25.92
 -14  14   7    2.76    6.07
  14  14  -7    1.78    7.94
  -5  17   6   13.38   10.11
  18  12  -6   57.69   13.97
 -18  12   6    0.53   14.15
 -14  14   7    4.37   14.62
   5 -17  -6   11.54   10.03
  14 -14  -7    5.50    5.72
   5  17  -6   29.17   22.06
  13   7 -10   12.57    9.62
  17  13  -2    4.72    6.75
  13  -7 -10    2.57    4.36
  17  13  -2    1.24    4.41
  14 -16  -2    4.58   16.92
 -17  13   2   -2.69    6.98
  14  16  -2    7.19    9.52
 -14  16   2   12.65   16.42
  17 -13  -2    1.52    7.11
  13   7 -10   13.50    4.92
  13   7 -10   17.56   13.14
  13  -7 -10    8.42    7.25
  14  16  -2   11.99   11.78
  -1 -17  -5   -0.90    2.76
  -2  -8   9    1.01    7.26
  -8 -18   5   -3.67   13.26
   1  17   5    2.48    5.47
   1  17   5   -0.40    1.76
   8 -18  -5   -1.66    8.22
   2   8  -9    0.80    3.83
  -8  18   5    0.02    8.82
  -8  18   5   -0.82    6.06
   1 -17   5    5.67    4.67
   2  -8  -9    7.33   14.02
   8  18  -5   -3.20    7.08
  -1  17  -5   -2.37    4.61
  -8 -16  -3    0.08    4.38
 -17  13   6    2.52    8.44
  -8  16  -3   -3.23    6.83
  17 -13  -6   -3.98    9.06
 -17  13   6    8.20    8.64
  17  13  -6   -0.32    1.30
   8  16   3   -1.63    7.25
   8 -16   3   -0.01   12.10
  17  13  -6    9.74    5.11
   8  16   3   -2.19    2.76
   7 -13   5    4.99   11.52
  -7 -13  -5    5.53    7.28
  -7  13  -5    0.85    6.61
   2 -18   4   61.56   18.45
  -2  18  -4   69.26   19.09
   2  18   4   51.41    9.25
   2  18   4    1.98   20.35
  -2  12   8   -0.31    8.59
   2 -12  -8    0.15   11.81
  20   8  -2   62.50   14.94
  20   8  -2   47.40   25.96
  -2 -12   8    5.05    9.96
  20  -8  -2   71.39   19.05
 -20  -8   2   55.57    8.42
 -20   8   2   -0.62   17.61
   2  12  -8    0.18    8.12
  19 -11  -3   16.38   11.36
   3  -9  -9    9.23   25.23
   3   9  -9   19.18    7.41
 -19  11   3    1.77   11.26
  -3  -9   9   18.41   14.97
  19  11  -3    9.24   10.79
  19  11  -3    8.07    7.46
  11  15   2   -0.49    5.04
  11  15   2   23.75    8.61
 -21   5   2   32.22   12.67
 -11 -15  -2   14.88    6.85
 -11  15  -2   42.54   10.35
  21  -5  -2   43.01   14.00
 -21  -5   2    9.23    6.28
  11 -15   2   -0.29   17.05
  21   5  -2   23.16   12.15
  11  15   2    0.78    4.53
  -7 -11   9   31.36   10.87
   6  14   5   -0.44    1.05
  -1  13  -7   17.25   21.80
  -6  14  -5    2.27    4.38
  -7  11   9   -0.06   21.02
  -1 -13  -7   30.55   26.42
   1  -7  -9   58.75   44.80
   1  13   7   56.89   33.76
   6 -14   5   -1.77    4.43
   7 -11  -9   10.13    2.65
   1   7  -9  124.16   21.25
  -1  -7   9  123.84   15.72
   7 -11  -9   -0.13   10.56
  -6 -14  -5    4.39    4.47
   7  11  -9   24.01    8.09
   6  14   5    0.68    1.19
   1 -13   7   38.11   13.28
   7 -11  -9   10.68    3.65
   6  14   5   -9.03   10.25
  10  -2   6   43.79    6.29
  20 -10  -5   -0.02   10.37
  21   7  -3  130.44   36.28
 -10  -2  -6    1.29   15.18
  21  -7  -3  107.58   24.21
 -20  10   5    0.41    3.31
 -21   7   3    0.17   37.63
  10   2   6   26.52    5.88
 -20  10   5    0.01    5.24
  20  10  -5    0.00    6.41
 -10   2  -6   48.97    9.23
  12  14   2    0.73    6.71
  -3 -15   7   16.65    7.50
   3 -15  -7    0.15    6.30
 -12  14  -2   12.33   10.34
 -13  17   3   38.59   22.01
  -3  15   7   -0.02    2.80
  12 -14   2    0.51   15.79
  13 -17  -3   -1.99   12.49
   3  15  -7    1.74   10.57
  13  17  -3   27.66   17.82
  12  14   2   -0.85    7.95
 -12 -14  -2   18.82    6.89
  -3  15   7   -1.02    9.10
 -13  17   3   44.02   15.25
  13  17  -3   26.52    7.38
 -12 -12  -3    9.30    7.59
  12  12   3    0.28    2.21
 -12  12  -3   -0.10   10.23
  12 -12   3    1.62    9.01
  12  12   3    0.31    1.89
 -19  11   6   17.66    9.79
   9  19  -2    1.06    8.49
  19 -11  -6   39.89   13.99
  13  13  -8    0.32    6.99
   9 -19  -2   -1.69    6.70
  -9  19   2   -5.47    8.55
  19  11  -6   43.55   13.29
  13 -13  -8    3.60    4.24
  -9  19   2   -3.45   11.96
 -13  13   8    0.04    4.64
   9  19  -2    1.49    9.10
 -19  11   6    0.19   12.26
 -13  13   8    8.13    7.60
  -9 -19   2   -1.77    7.09
  22   4  -7   -0.74   10.33
 -22   4   7    3.79    3.77
   6  -6 -10   29.66   24.41
 -22   4   7   11.34    8.97
   6   6 -10   14.92   10.79
   6   6 -10   20.83   10.20
  22  -4  -7    7.56   16.42
   5  -5 -10   -2.16    8.34
   5   5 -10    4.12    5.81
   3  -7   8    4.91    7.68
   5   5 -10    6.52   11.27
  -3   7  -8    3.70    3.71
  -3  -7  -8    1.27   15.86
  -8 -12  -5   -4.24    8.99
  -1  -3  -9   -1.01    9.55
  -1   3  -9    1.09    8.77
   8 -12   5   12.05    8.01
  -8  12  -5   21.92   13.53
   1  -3   9    0.71    5.66
  -1   3  -9    4.35    2.29
   2 -18  -5    6.48    5.49
  -2  18   5    0.22    8.28
  -2  18   5   -5.95    3.41
   2  18  -5   -3.81   12.34
  -2 -18   5    5.90    7.26
  18   0 -10   43.46   15.12
  18   0 -10   36.83   27.57
  -7 -19   4    3.97    8.78
  -7  19   4    0.49   10.13
   7  19  -4   -7.23   12.97
  -7  19   4   12.08   13.27
   7 -19  -4    7.14   10.66
  20  10  -4   56.36   15.12
 -20  10   4   67.09   19.76
  20 -10  -4   61.44   21.17
  20  10  -4   45.31   34.33
   6 -16   4    0.05    8.30
  -6  16  -4    8.12   14.14
  -6 -16  -4    2.18    5.69
   6  16   4    6.23    5.02
   6  16   4   -0.20    9.27
 -20   6   1   62.83   16.78
 -20  -6   1   53.53    7.51
  20  -6  -1   51.28   18.08
   5  -9   7    0.29    4.08
  20   6  -1   63.20   15.56
  -5   9  -7    2.62    5.89
  -5  -9  -7    0.32    6.60
 -11   7  -5   87.50   11.36
  11  -7   5   71.86   20.35
 -11  -7  -5   85.51   16.81
  11   7   5   57.67    5.85
  -9  17   6   -0.11    5.59
  -9  17   6    0.13    9.18
  -9 -17   6    7.38    7.39
   9  17  -6    8.37    7.74
   9 -17  -6   -3.33    7.53
 -16  14   6    0.88    6.34
  16 -14  -6   -5.04   10.40
  16  14  -6    3.37    6.38
  16  14  -6    0.93    3.06
 -16  14   6    6.88    6.56
 -21   7   7    0.60    6.35
  21   7  -7    0.31   10.04
  21  -7  -7    7.30   16.08
 -21   7   7    0.37    7.91
  21   7  -7   12.61    7.69
  10  16   2   -0.86    4.00
  10  16   2    0.52    5.21
  10 -16   2    0.56    7.03
  10  16   2    3.42    6.29
 -10  16  -2    8.63    7.27
  13   7   4    4.50    4.07
 -13  -7  -4   -4.09    6.38
  13  -7   4    1.80    8.85
  13   7   4    3.94    2.38
 -13   7  -4    2.56    9.11
 -14  16   5    9.57   14.93
   6 -20  -1    7.21   13.36
  -6  20   1    0.02   14.80
  14  16  -5   -1.25    6.37
  -6 -20   1   -1.93    7.19
  14  16  -5    0.60   11.82
  -6  20   1   -0.97    9.88
   6  20  -1    7.95   12.01
   6  20  -1    6.78    6.22
  14 -16  -5    3.98    6.76
 -14  16   5    8.24    7.55
   5  19   2    0.54    3.59
  22  -6  -5   -6.35    8.72
  22   6  -5    0.33    8.52
  -5 -19  -2   -2.20    2.69
 -22   6   5    5.30    5.18
   5 -19   2   10.68    5.80
   5  19   2    1.02    5.68
 -22   6   5    2.49    8.40
  -5  19  -2    0.24    6.07
  -7  -5  -7    2.53   25.03
  -7   5  -7   32.63    5.78
   7  -5   7   28.31   11.88
  -9  19   3   52.08   30.35
  21   5  -8   -4.29   18.97
  21   5  -8    1.44   13.75
   9  19  -3   54.29   21.81
  -9 -19   3   54.00   23.04
  -9  19   3   29.53   28.58
 -21   5   8   15.16    6.80
  21  -5  -8   27.49   21.34
   9 -19  -3   21.42   13.80
   9  19  -3   36.25   18.01
 -21   5   8   24.37   10.95
   6 -20  -2   64.64   18.64
  -6  20   2  108.34   23.06
   6  20  -2   90.92   27.24
  -6  20   2    2.01   38.74
   6  20  -2   77.17   17.66
  -6 -20   2   66.46   32.26
  13 -17  -4   65.15   18.37
 -13  17   4   86.53   19.83
  13  17  -4  115.22   29.32
 -13  17   4   89.48   38.19
   1  19  -4   -1.95    9.92
  13  17  -4   96.40   13.04
  -1 -19   4   -7.42    9.68
  -1  19   4   14.38    9.38
  -1  19   4    2.55   10.53
   1 -19  -4    8.26    5.05
  11  11   4    8.23    2.56
   4  20   1   13.57    7.53
   7   7 -10   21.76   11.90
  13  13   2    0.63    4.99
  11 -11   4   13.68   14.11
   4 -20   1    5.53   10.06
 -13  13  -2    2.86   11.14
  13  13   2    1.23    2.55
  11  11   4    7.78    4.02
   4  20   1    5.72   17.62
 -11 -11  -4   19.17   14.38
  -4  20  -1   -0.07   16.78
  -4 -20  -1    5.40    7.57
 -11  11  -4   23.57    9.29
   7  -7 -10    8.66   23.45
  13 -13   2   -1.11    5.98
 -13 -13  -2    1.84    8.15
   4   4 -10    2.63    6.24
   4  10  -9   -0.32    2.92
   4 -10  -9   -0.06    8.55
  -4 -10   9    1.14    5.11
   4  -4 -10    3.15    7.81
   4   4 -10    1.55    2.72
 -16   0  -3    3.17    4.06
  16   0   3   -2.83    6.64
 -16   0  -3    2.47    5.34
  -8  14   8    3.79    2.97
  -8 -14   8   10.60   12.59
   8  14  -8   13.80   12.77
 -13  17   2   19.38   13.70
  18   2 -10    1.00   11.52
  18   2 -10    1.14    4.17
   3  -1 -10    0.17    5.52
  13  17  -2   40.60   17.33
   3   1 -10   -0.12    2.46
  -5  15  -5    8.91    8.51
  18  -2 -10    1.99   10.88
  -8  14   8    0.23   16.36
   5  15   5    1.39    2.82
   3   1 -10    0.28    1.94
   8 -14  -8    1.42    4.86
   5  15   5   10.24   10.37
  13 -17  -2    0.99   23.87
   3  -1 -10   -0.32    0.84
  -5 -15  -5    7.87    6.70
   5  15   5    6.15    3.06
  18   2 -10    6.30    7.18
   5 -15   5    4.95    8.13
   3   1 -10    1.19    9.30
  13  17  -2   33.59    8.59
  18 -12  -2    0.31   22.65
 -18  12   2    0.92   22.57
  18  12  -2   21.42    8.58
  18  12  -2   16.80   12.24
  10  18   0   67.06   11.96
   0  16  -6    1.99   10.73
  12   4   5    1.89    1.88
   0 -16  -6    0.31    5.34
  10 -18   0   80.59   20.03
 -10  18   0    0.02   33.36
 -12  -4  -5   -1.37   11.61
   0  16   6   -0.92    2.58
   0  16   6   12.09    8.40
   0 -16   6    8.18    6.67
  10  18   0   54.29   15.09
  12  -4   5    3.84    6.15
 -12   4  -5    1.53    5.84
 -13  11   9   33.72    8.04
 -13  11   9   36.65   14.09
  13  11  -9    1.02   21.68
  13 -11  -9   36.78   12.45
  10  -8 -10   63.95    9.01
  10  -8 -10   67.45   30.88
  10  -8 -10   77.18   11.37
 -23   1   5   15.10    2.40
   9  19  -1   27.81    9.35
   9 -19  -1   25.26   22.76
 -23   1   5   14.65    2.57
  23  -1  -5   -1.34   13.35
  -9  19   1    0.01   14.26
   0   6  -9   61.18   13.49
  23   1  -5    0.44   24.15
   9  19  -1   24.67   10.92
   0  -6   9   59.25   10.32
   0  -6  -9   40.80   35.54
 -23   1   5   39.50   13.98
   2  20   2   70.68   14.72
  -2 -20  -2   55.20   14.01
  -2  20  -2   64.44   19.02
   2 -20   2   68.41   19.59
   2  20   2    2.66   36.15
  20   4  -9   39.06   12.21
  22   4  -3    0.07    7.69
  20  -4  -9   22.38   22.40
  20   4  -9   -0.57   15.43
  22  -4  -3    0.99    8.16
 -22   4   3    4.48   13.42
 -22  -4   3    1.99    1.96
  18  -6   1   17.83   10.13
 -18  -6  -1   13.89    6.81
 -20   0   0   14.42    8.34
  18   6   1   10.29    7.49
   5  -1   8   -1.26    2.02
  -5   1  -8   -0.44    5.76
  20   0   0   12.96    9.19
 -18   6  -1   20.34    9.86
 -20   0   0    8.58    5.61
  -5   1  -8    1.16    1.63
  -5  -1  -8   -0.05    5.97
  19  -9  -1   11.37   20.06
 -19  -9   1   14.25    4.54
  19   9  -1    8.62    6.64
 -19   9   1   -0.40   11.17
  19   9  -1   25.11   15.00
  -4  20   3    5.60    5.35
   4 -20  -3   -1.24    4.56
   3  17  -6   -1.09    6.09
  -3  17   6   -0.38    7.79
   3 -17  -6   -0.32    4.08
  -3  17   6    1.55    2.34
  -4 -20   3   -6.05    6.81
  -3 -17   6   -0.28   12.30
   4  20  -3   -5.65    9.44
  -4  20   3   -1.55    7.39
  23  -1  -6   12.56   11.03
 -22   6   6   36.02    6.67
  22  -6  -6   62.21   18.37
 -22   6   6   44.70   16.68
  22   6  -6   19.09   17.62
  22   6  -6    0.50   31.20
  23   1  -6   -0.90   11.86
  17 -11   0   -0.38    8.44
  17  11   0    1.02    4.72
  17  11   0   -2.66    5.33
  18 -10  -8   68.57   27.66
 -17  11   0    1.74    5.11
 -18  10   8   61.20   13.67
  22   0  -8   -0.57    6.84
 -17 -11   0   -0.52    4.13
 -18  10   8   77.41   24.69
 -10  14   8   -0.90    5.85
   7  17   3   30.71   15.36
   7  17   3   33.95    6.78
 -10  14   8    0.11   13.69
  -7  17  -3   30.79   14.76
   7 -17   3    0.39   14.92
  10 -14  -8   -2.26    3.00
  10  14  -8   -3.61    6.77
  -9  11  -5   48.26   10.96
 -20  10   6   22.90    9.76
  20  10  -6   31.14   13.93
 -20  10   6   45.41   23.63
  20 -10  -6   51.51   16.37
  -9 -11  -5    0.86   13.29
  16   8   2   57.80   15.21
   9 -11   5   37.18   19.06
 -16  -8  -2   48.12   18.29
  -2  20   3    3.81    5.90
  16  -8   2   63.57   14.84
  -2 -20   3   -1.96   14.04
  16   8   2   48.92    7.90
  -2  20   3    0.77    9.51
   2  20  -3    2.53    7.49
 -16   8  -2   58.84   25.20
   2 -20  -3    2.26    9.12
  12   8 -10   50.05   18.76
  12   8 -10   38.90   12.17
  12  -8 -10   35.40   11.69
  12  -8 -10   30.86    5.83
   7 -19   1    4.08   12.52
   7  19   1   16.33   18.84
  -7 -19  -1   11.88    8.23
  -7  19  -1    0.07   20.92
   7  19   1   20.25    7.35
  14   4   4    1.49    3.78
 -14  -4  -4   -1.18    9.06
  14  -4   4    5.31    6.04
 -14   4  -4   -4.50    6.14
   3  19   3    1.12   13.34
   3 -19   3   28.14   21.63
   3  19   3   28.56    7.63
  -3  19  -3   50.66   22.43
  -3 -19  -3    0.73    6.94
  17 -11  -8   28.27   18.62
 -17  11   8   28.30   10.29
 -16  -2  -3   -0.74    7.63
  21   1  -1    3.63   14.66
  21  -1  -1    3.93    8.56
 -21  -1   1    2.25    8.03
  16   2   3    0.69    2.93
  17  11  -8    0.02   17.14
 -21  -1   1    6.50    3.73
 -21   1   1   -2.73   13.37
 -16  -2  -3   -2.78    3.19
 -17  11   8   28.95   10.65
 -16   2  -3   -0.95    3.67
  16  -2   3    3.65    6.06
 -17   5  -2   22.09   10.72
  17   5   2   33.41   14.64
 -17  -5  -2   39.08   16.35
   0  14   7   -5.18    7.69
   0  14  -7    1.22    5.13
   0 -14   7    0.91    9.34
   0 -14  -7   -1.46   10.04
  16   6 -10   29.90   13.76
  16   6 -10   32.10   11.11
  16  -6 -10   19.46    8.69
  16   6 -10   15.04    8.13
  22  -6  -4    3.46   39.99
  -8  16   7   -0.05   13.28
 -22   6   4   83.23   22.87
 -19   9   8   -3.27    6.30
 -19   9   8   -0.49    4.83
  22   6  -4   94.74   22.41
  -8 -16   7   -0.56    5.76
  -8  16   7    1.30    5.47
   8  16  -7   -9.62   10.58
  19  -9  -8    5.28    5.69
   8 -16  -7    1.70    2.89
  -9   7  -6    3.03    3.43
   9  -7   6    0.25    4.01
  -9  -7  -6   -0.84    6.44
  -3  13   8    0.08    8.57
   3 -13  -8   -0.58   11.87
   3  13  -8    3.25    5.28
  -3 -13   8    0.33    6.24
  20  -2   0   31.17   18.72
  20   2   0   24.65   10.20
 -20  -2   0   12.58    6.29
 -20   2   0   11.02   17.29
   9  17   2   16.22   11.92
   9  17   2   18.80    9.62
   9 -17   2   -0.05   12.37
  -9  17  -2   39.05   20.83
 -13  11  -3   10.07   13.49
  13  11   3    0.09    5.51
 -13 -11  -3   16.63    6.23
  13  11   3    1.57    3.14
  13 -11   3    9.69    7.31
  17  -5 -10    5.54    4.29
  -8   0  -7    0.87    2.32
  17   5 -10   -3.78    6.29
  17   5 -10   -1.68    5.54
  17   5 -10   -0.35    3.48
  -8   0  -7    0.52    6.34
   8   0   7    0.63    2.63
 -17  -9  -1   29.41    8.07
  17   9   1   18.62   13.10
  17   9   1   31.11   14.59
  22   2  -8  134.78   29.31
  22  -2  -8  113.78   27.42
  17  -9   1   39.03   22.30
 -17   9  -1    0.90   22.22
   6 -14  -8   -0.18    5.17
  -6  14   8    0.38    7.19
   6 -14  -8   -0.62    1.50
  -6  14   8    0.15    2.40
   6  14  -8   -0.52    4.82
  -6 -14   8   -1.96    5.62
 -15  15   6   48.24   13.44
  15  -7 -10    2.28   10.74
  15   7 -10   24.44    8.88
 -10  -4  -6   -1.26   12.64
  15  15  -6   25.09   12.08
  15   7 -10   30.85   19.15
 -10   4  -6   -0.75    5.21
  15  15  -6   10.66    7.53
  15 -15  -6   21.83   18.60
  15  -7 -10   -2.25    6.95
 -15  15   6   38.75   18.93
  10  -4   6    4.20    3.44
  15   7 -10   16.55    7.74
  -6  16   7   -2.25    5.29
   6 -16  -7   -5.67    5.28
   6  16  -7    1.36    7.64
  -6  16   7   -0.07   16.31
  -6 -16   7   -1.66   14.53
   6 -20   0  178.51   47.42
  -6  20   0  193.07   28.73
   6  20   0  162.80   21.22
  -6 -20   0  153.79   24.15
   6  20   0  154.11   46.44
  15 -15  -1    3.23   33.57
 -13  15   7   24.47    9.65
  15  15  -1   90.04   32.06
 -15  15   1   68.44   19.45
 -13  15   7   20.21   21.60
  13  15  -7    1.85   12.09
  15  15  -1   63.01   18.10
  15  15  -1   79.62   20.74
  13 -15  -7   20.62   13.73
   6  -8   7   52.01   16.45
  -6  -8  -7    4.80   15.42
  -6   8  -7   45.48    8.69
   8  -8 -10    0.04   19.70
   8   8 -10   14.94    7.17
   3  -3 -10   11.17   17.30
  20  10  -3    3.68   13.50
   3   3 -10    5.59    3.17
 -17   9   9   17.57    8.53
  17   9  -9    1.73   11.58
  20  10  -3    4.64    6.23
  20 -10  -3    5.32   16.28
   3   3 -10   -0.11   14.75
  17  -9  -9   31.71    9.52
 -17   9   9   18.67   14.14
 -20  10   3    0.84    9.15
  17   9  -9   15.37    3.84
 -10  18   5   11.68    7.85
  10  18  -5    2.29    4.40
 -10 -18   5  -10.36    8.14
  10  18  -5   -0.87   10.69
  10 -18  -5    0.84    4.74
 -10  18   5   -0.71    6.34
  19  -7   0    7.03    8.83
  18  -8  -9    4.85    5.69
  19   7   0    5.57    6.80
  18   8  -9    5.16    7.45
  15   7   3   60.22   14.63
  14  12   2    0.28    3.46
 -18   8   9   -2.75    5.28
 -19   7   0    0.00    8.38
 -18   8   9    1.25    7.24
 -15   7  -3   70.09   25.28
  14  12   2    0.26    5.21
 -14  12  -2   25.66   12.15
  15   7   3   82.94   12.10
 -14 -12  -2    9.76    8.51
 -15  -7  -3   61.57   14.36
  15  -7   3   66.56   14.47
 -19  -7   0    6.33    4.40
  14 -12   2   -0.71    6.60
  -5  17  -4  113.52   20.65
  21   9  -5   -0.10   14.10
 -21   9   5    4.31   16.57
  21  -9  -5   12.88   10.64
   5  17   4   46.60   14.02
  -4  -6  -8    3.36   19.28
  -4   6  -8   61.18   12.23
 -21   9   5    8.33    9.00
   4  -6   8   54.74   14.59
   5  17   4   65.99   23.11
   5 -17   4  118.78   34.17
  21   9  -5    0.05   10.79
  19  -1   1   -4.08    5.87
 -19  -1  -1    3.68    4.57
 -19   1  -1    4.18    5.72
  23   3  -5  228.20   34.34
  19   1   1    5.58    5.92
  23  -3  -5  218.81   33.70
 -23   3   5  206.43   32.86
 -23   3   5  154.04   15.46
 -19  -1  -1    5.80    9.87
 -16  12   8   -6.08    5.00
  14  16  -1   88.45   14.13
  16 -12  -8   -3.37    4.32
 -14  16   1  104.75   22.71
  14 -16  -1   89.55   21.69
  16  12  -8    1.21    5.67
  14  16  -1  111.47   23.38
 -16  12   8   -0.22    6.98
  16  12  -8    0.21    1.56
   5 -13   6   14.41    9.44
  -5  13  -6    9.61   14.57
  -5 -13  -6   14.61   10.87
 -12  18   3   11.15   11.96
  16 -14  -1   -1.02   14.88
  23   1  -4    1.82   14.27
  -5   3  -8    3.67    3.31
  23  -1  -4    0.31   24.09
   5  -3   8   -0.24    4.29
  12  18  -3   24.78   16.64
 -12  18   3   31.35   14.41
  12 -18  -3    2.24   11.23
  16  14  -1   21.23   11.61
  16  14  -1   -0.44    5.02
  12  18  -3   19.21    7.93
 -16  14   1   12.96   15.28
 -23   1   4   55.09   14.74
 -23  -1   4   18.91    2.74
  -5  -3  -8    0.34   14.82
 -23  -1   4   16.65    1.94
   4  16   5   18.72   11.99
  -6  20   3    1.40    5.84
   6  20  -3   -0.79    8.47
  -4  16  -5   14.55    9.59
  -6 -20   3   -2.34    5.76
  -6  20   3   -1.33    6.68
   6  20  -3   -3.24    8.27
  -5  11   9   -0.12   15.50
   4  16   5    6.70    2.66
   6 -20  -3    5.00    7.95
   5 -11  -9   -0.29   22.35
  -5 -11   9   25.26    9.38
  -4 -16  -5    5.60    7.36
   4 -16   5    7.28   16.54
   5  11  -9   31.14   15.32
   8  -2   7    0.11    4.31
  -6  12  -6   35.28   17.71
  -1  21   0    1.78    6.12
  21   1  -9   -0.25    5.60
  21  -1  -9    0.25    8.94
  -8   2  -7    3.37    3.60
 -23   3   6    1.99    2.62
  -8  -2  -7    0.43   12.71
  23   3  -6    0.39   16.65
  -6 -12  -6   31.52   14.65
   1  21   0   -0.97    6.08
  23  -3  -6    6.81   15.67
  -1  21   0   -7.52    9.41
  -8   2  -7    1.56    7.85
  -1 -21   0    2.83    5.11
   1  21   0   -1.82    8.93
 -23   3   6   11.90    9.45
   1 -21   0    1.10    5.39
   6 -12   6   34.02   11.93
  -2   0  -9   -0.43    6.47
  10  12  -9    4.47    5.76
 -10  12   9    2.78    4.31
  10 -12  -9   -0.02    5.80
 -10  12   9   -0.25    7.36
  10 -12  -9    1.25    2.26
  13  15   1   57.25   13.95
 -13  15  -1   76.67   33.29
  13  15   1   31.75   17.83
  13  15   1   47.45    8.92
  13 -15   1   78.84   18.20
 -22   0   2  155.82   26.18
 -22   0   2  136.27   17.00
  22   0  -2  155.12   44.16
  -1  -5  -9   40.08   31.93
   1  -5   9   40.75    7.69
  -1   5  -9   33.09    9.94
 -10  16   7   -2.90    5.66
 -10 -16   7   -4.79    6.54
 -21   3   1   67.75   19.16
 -16  10   9   -0.39    4.47
 -21  -3   1   78.42    9.43
 -10  16   7   -0.04   10.59
 -16  10   9   -2.43    9.10
  10  16  -7    2.24    9.20
  21  -3  -1   79.88   20.91
  16  10  -9    0.22    8.38
  16  10  -9   -0.65    6.46
  16  10  -9    2.00    2.82
  21   3  -1  100.81   30.22
  10 -16  -7    3.31    4.64
  16 -10  -9    4.48    4.57
  18   4 -10   -1.38    1.74
  20   8  -8  100.98   29.71
 -20   8   8  106.35   21.81
  18   4 -10    3.45    4.11
  20  -8  -8  146.80   24.32
  18   4 -10    5.07    3.66
  18  -4 -10   -3.95    5.56
 -20   8   8  126.63   33.34
   0  20   3   -5.48   10.23
   0  20   3    2.94    5.81
   0 -20   3    5.02   15.31
   0  20  -3    9.97    8.88
   0 -20  -3    4.69    8.96
  12 -16   1   71.53   19.28
  12 -18  -2    4.89   28.36
  -9  19   4    2.88   11.26
   9  19  -4    0.03    3.91
  21   9  -4    0.34    5.88
  12  18  -2   34.62   18.32
   9  19  -4    2.60    8.89
  12  16   1   65.56   13.31
  21   9  -4    0.92    4.01
  -9 -19   4    3.18    5.39
  12  16   1   66.48   16.41
  -9  19   4    3.83    6.91
 -12  16  -1   34.55   34.74
  12  16   1   15.44   24.57
  21  -9  -4    8.22   11.12
   9 -19  -4   -3.74    4.73
  12  18  -2   28.55   21.36
 -21   9   4   -3.42    5.95
 -12  18   2   76.84   17.10
  19  11  -2    6.03    7.51
   1 -21  -1  119.06   19.95
  19   7  -9   46.00   12.30
   1  21  -1  104.09   21.82
  12  10   4   11.03    3.30
 -12  10  -4   39.83    9.85
  19 -11  -2    0.05    9.66
 -19   7   9    7.05   10.20
  -1  21   1    5.69   43.31
 -12 -10  -4   11.62   16.08
  -1 -21   1   95.13   21.97
  19  11  -2    5.81    5.97
  12  10   4   12.48    4.87
   1  21  -1    2.67   38.42
  19  -7  -9   11.86   10.69
  -1  21   1  144.94   21.93
 -19  11   2    1.95   16.18
 -19   7   9    7.68    9.62
  12 -10   4   34.47    9.33
   4 -14   6   -7.86    5.14
  -4 -14  -6    0.53    5.35
  23  -1  -7    0.49   10.55
  -4  14  -6   -1.94    8.18
   4  14   6   14.60    7.54
  23   1  -7   -0.23   11.21
  11 -17  -6    2.55    5.11
   8 -12  -9    0.09    6.27
  11  17  -6    8.32    8.14
 -11  17   6    0.40    6.92
  14  -8 -10   36.68   12.32
  -8 -12   9    4.50    4.61
  -8  12   9    0.21    8.34
 -14   8  10   48.46   13.82
 -11  17   6   -0.06   16.54
   8  12  -9    2.37    5.88
  14   8 -10   72.40   19.03
  14   8 -10   52.00    8.15
  14  -8 -10   51.35    9.25
   8 -12  -9   -0.77    1.62
  14   8 -10   51.67   13.87
 -12  14   8    0.23    6.70
  12 -14  -8   -1.77    5.36
 -12  14   8   -4.70    6.13
  12  14  -8    3.14    5.80
  13 -17  -5    2.57    7.87
 -13  17   5   12.54   11.25
 -14  14  -1    7.46   11.99
  13  17  -5    8.66    4.95
 -13  17   5    7.07    8.80
 -14 -14  -1   13.23    7.68
  13  17  -5   25.71   15.35
  14  14   1   13.39    5.36
  14  14   1   12.63    6.45
  14 -14   1    0.41   18.24
 -10 -10  -5    0.36    4.15
 -10  10  -5   -1.38    3.24
  10 -10   5    1.41    3.37
  12   0 -11   -0.79    3.02
 -18  12   7    0.19   11.61
  12   0 -11    2.80    4.56
  12   0 -11    0.99    3.81
  18  12  -7   -0.55    8.44
 -18  12   7   12.63   11.68
  18 -12  -7   13.01   13.36
  18  12  -7   -0.13   10.79
  21   9  -6   -4.13    9.57
  19   1 -10    9.10   10.66
 -21   9   6    7.60    9.63
  21  -9  -6   17.74   20.15
 -21   9   6   12.22    5.82
  21   9  -6   -0.22   21.77
  19   1 -10    7.69   13.25
  19  -1 -10   -1.78    7.13
  -2   2  -9    2.33    2.64
   0 -18  -5   -0.36    4.71
  -2  -2  -9    0.05   14.96
  -2   2  -9   -0.28    7.91
   0  18  -5   -0.55    7.28
   0  18   5    0.54    8.30
   0 -18   5   -7.84    7.35
   0  18   5   -0.13    4.87
  -7 -11  -6   -0.95   11.86
   7 -11   6   27.63    8.94
  -7  11  -6   13.52   13.39
  22   2  -2   76.91   19.24
 -22  -2   2   70.12   11.86
 -19  11   7   47.43   15.30
 -19  11   7   40.27   22.27
  19  11  -7   78.80   21.88
  22  -2  -2    0.69   34.62
 -22   2   2   91.19   32.40
  19  11  -7   62.64   19.58
  19 -11  -7   47.49   29.90
  22  -6  -7   14.38    8.34
  13 -17  -1   -2.50    8.68
  11  -1 -11   26.92   16.43
  13  17  -1    5.80    9.29
  13  17  -1    5.95    9.48
  11  -1 -11   19.66    5.55
  22   6  -7   -0.51    8.74
  11   1 -11   15.06    9.36
  11   1 -11   12.66   11.26
 -13  17   1   11.16   14.96
 -22   6   7    0.99    2.69
  22   6  -7   -7.09   15.22
  11   1 -11   21.96    6.03
 -22   6   7    0.96    6.88
  11  -1 -11   35.40    6.55
  16   4   3   11.99    5.36
 -16   4  -3   17.00   12.87
 -16  -4  -3   13.08   14.87
  16  -4   3   13.36   12.99
  17  13  -1  104.84   18.73
  17 -13  -1  116.46   24.42
  17  13  -1  101.56   14.69
 -17  13   1  107.59   41.12
  12 -18  -4   23.15   11.26
 -12  18   4   25.73   20.51
  12  18  -4   28.25   18.98
  12  18  -4   17.64    7.26
 -12  18   4   21.55   15.49
   6  18   3    6.02   10.24
   6  18   3    9.54    8.20
   2   0 -10   -0.29    5.90
   6 -18   3    0.77   10.02
  -6  18  -3    7.47   17.83
  19  -3   1   60.44   13.42
  -9  19   0    0.06    8.57
  19   3   1   32.79   20.24
  10   0 -11   -0.61    4.95
   9  19   0   -0.50    5.22
  10   0 -11    1.94    5.10
  10   0 -11    1.55    4.13
  -3  21   1   -0.08   43.27
   3  21  -1  107.48   23.46
 -19   3  -1   43.69   20.84
  -3 -21   1  110.35   35.90
   9  19   0    8.80    6.74
 -19  -3  -1   31.35   10.28
   3  21  -1  147.44   21.52
  -3  21   1  105.08   23.53
   9 -19   0    5.14    8.43
   3 -21  -1   72.08   34.92
  13   1 -11    9.01    5.93
  13   1 -11   12.49    6.53
  13  -1 -11   14.90    9.17
  13  -1 -11   17.11    6.24
  13   1 -11    9.85   11.33
  13  -1 -11    9.37   13.10
 -12  12   9    2.97    8.33
 -17  13   7  103.90   34.65
   4  16  -7    1.94    5.78
   1 -21   1  130.69   21.91
   1  21   1   99.55   19.11
  -4  16   7    0.78    7.74
  -1 -21  -1   65.86   29.32
  12 -12  -9   -4.77    3.42
   4 -16  -7   -2.44    3.03
  -4 -16   7   -8.21   11.20
 -17  13   7   99.09   18.72
   1  21   1   -0.19   38.29
  -1  21  -1  135.60   22.15
 -12  12   9   -2.65    6.25
  -1  21  -1    3.51   23.49
  17  13  -7  109.82   22.70
  -4  16   7    0.76    3.15
  12  12  -9   -0.75   11.93
  17 -13  -7  101.68   32.90
  20  -4   0    6.96   16.46
 -20  -4   0    6.22    8.82
 -23   3   4   -5.69    8.21
  23  -3  -4   -0.09    8.95
  23   3  -4    0.08    8.35
  20   4   0   11.34   14.40
 -20   4   0   13.53    8.92
  -8  18  -2   43.23   18.45
  11   9 -10    3.27    4.00
   8 -18   2   -1.99   32.03
   8  18   2   58.48    9.78
   1 -19   4   -1.06    6.89
  11  -9 -10   -0.69    4.57
  -1 -19  -4   -0.40    5.42
  11  -9 -10   -0.97    1.71
   1  19   4    1.29    3.37
  -1  19  -4    3.13   12.08
   1  19   4    1.41    7.46
   8  18   2   48.10   17.67
   1 -15  -7   -0.31   18.92
  12   2 -11   21.49    6.11
  12  -2 -11    6.38    8.21
  12  -2 -11    8.34   14.76
  12   2 -11   20.65   10.97
  12   2 -11   12.48    7.32
  -1  15   7   46.66   17.01
  21  -3  -9   20.96   11.86
   1  15  -7    3.43   11.79
  21   3  -9   19.65   14.11
  -1 -15   7   32.14   12.62
  12  -2 -11    4.56    8.98
  21   3  -9   -0.40   13.31
  21   7  -2   25.30   19.08
 -21  -7   2   17.88    3.57
  22   4  -8   47.12   25.21
 -21   7   2    1.93   12.36
  11  17   1    3.56    8.02
  21  -7  -2   17.55   23.14
  11  17   1    5.04   12.88
  11 -17   1   -1.09   16.37
 -22   4   8   70.53    8.64
  22  -4  -8  124.97   22.62
  22   4  -8  120.09   25.05
 -11  17  -1    7.93    9.47
  -3 -21   0   -0.14    4.42
   3  21   0    1.55    4.10
  -3  21   0   -1.13    5.84
   3  21   0   -1.38    4.73
   3 -21   0   -0.48    8.03
  -3  21   0   -0.03    8.67
  15 -13  -8   10.07    6.16
 -15  13   8    6.41    8.54
 -15  13   8    4.92    6.30
  15  13  -8   -0.32    8.70
  18 -10   0   81.52   20.74
 -18  10   0   89.95   20.77
  18  10   0   67.88   14.49
  18  10   0   74.47   20.95
 -18 -10   0   82.01   17.05
   5   7 -10    5.02    4.54
   5  -7 -10    0.72   17.68
   4   6 -10   28.67    6.77
   4  -6 -10   24.58   28.86
  14   0 -11    3.19    7.15
  14  16  -6    9.81    7.96
  14  16  -6    4.64    3.57
 -14  16   6   10.82   15.28
 -14  16   6   -3.27    6.91
  14 -16  -6   -2.67   10.96
 -15  11   9   12.89   16.61
  15 -11  -9   14.44   11.67
 -15  11   9   16.78   11.64
  14   0 -11    5.51    4.40
  14   0 -11   -2.59    4.61
  15  11  -9   -0.52   18.12
  15  13   1  129.90   21.10
  -8  20   2   19.25   17.53
   8  20  -2    9.88   11.65
 -15 -13  -1  130.49   17.36
  15 -13   1  132.15   23.95
  -8  20   2   -0.15   11.15
   8 -20  -2    6.13    8.27
   8  20  -2    8.34   11.26
 -15  13  -1  150.56   25.96
  -8 -20   2   -1.90    7.32
  15  13   1  101.27   23.87
  12   6   5    1.64    2.39
  12   6   5    2.71    2.48
   9  -9 -10    2.63    3.78
  20  10  -7  135.12   25.30
 -20  10   7   39.05   22.22
 -12   6  -5   -0.72    6.75
   9  -9 -10    1.15   13.72
   9   9 -10    8.58    9.74
 -12  -6  -5   -0.85    6.51
   9  -9 -10    4.03    2.56
  12  -6   5    3.16    4.20
  20 -10  -7   66.06   20.09
 -20  10   7   54.98   29.05
   2   2 -10    0.79    7.05
   3  15   6   33.16   16.45
   2   2 -10    3.62    2.74
   3 -15   6    8.79   20.41
  -3 -15  -6   22.95   10.38
   2   2 -10   -0.10    2.16
  -3  15  -6   13.58   11.56
   2  -2 -10    1.48   13.07
  -1  17   6    0.56    3.06
   1 -17  -6   -1.36    3.21
   1  17  -6    2.87    6.33
  -1  17   6   12.37    7.81
  -1 -17   6   -2.42   11.36
  10  -2 -11   32.51   26.74
  10   2 -11   83.34   10.63
  10  -2 -11   21.61   12.26
  10   2 -11  100.95   22.53
  23  -3  -7   35.19   11.78
  14  10   3    0.39    3.66
  14  10   3    2.19    3.73
 -23   3   7    6.85    2.19
  10   2 -11   81.79   14.47
  14 -10   3    4.08    7.86
  23   3  -7   -0.61   12.80
 -23   3   7   23.09   11.49
 -14 -10  -3   -9.01    4.24
 -14  10  -3   10.36    8.86
 -22   6   3    6.25   16.34
 -20   6   9    6.97    8.18
  15  11   2   -0.35    5.51
  -5  19   5    8.85   52.55
  22   6  -3    6.82    9.31
  20   6  -9    0.01   24.10
  20  -6  -9   25.68   11.05
  15  11   2    0.44    3.03
   5  19  -5  111.15   24.86
  22  -6  -3    2.84   10.74
  -5 -19   5   87.28   44.57
 -15 -11  -2    6.07    7.44
 -15  11  -2    9.93   11.30
  -5  19   5  138.15   17.94
   5 -19  -5   93.93   24.41
  20   6  -9   21.21   12.50
  15 -11   2    0.78   10.00
  -4  14   8   -0.09    0.43
  -4  14   8   -0.18    5.99
 -18   0  -2   57.59   20.83
  -4 -14   8    4.02    4.42
   4  14  -8    0.47    3.85
   4 -14  -8    0.42    6.97
  18   0   2   63.59   12.71
 -18   0  -2   63.85   13.37
  -8   4  -7    3.51    2.87
   1 -11   8   24.26    9.45
   8  -4   7    4.66    3.64
  -1 -11  -8    0.05   13.85
  -8  -4  -7   -0.12    8.62
  -1  11  -8   18.15    8.09
  19  -3 -10   27.51   19.20
  19   3 -10   11.43   12.47
  19   3 -10   29.63   13.59
   9  -1 -11    3.84    4.77
   9  -1 -11    6.74    8.14
   9  -1 -11    8.25    3.69
   9   1 -11    8.26    5.45
   9   1 -11    3.80    7.22
   9   1 -11    3.05    4.22
  -2  10  -8   20.26   11.73
   7  -7   7    9.67    5.36
  -7  -7  -7   -2.58    9.47
  -2 -10  -8   -2.09   14.37
   2 -10   8   26.33   14.25
  -7   7  -7    7.09    7.61
  21   7  -8    0.03   18.72
  21  -7  -8   43.70   16.36
  21   7  -8   28.40   16.64
 -21   7   8   45.93   13.33
 -21   7   8   34.11    7.20
  11  -3 -11  134.89   37.43
   4 -20   2   11.34    8.82
 -14   6  -4   15.34    8.57
  11   3 -11  137.22   24.75
  -4 -20  -2    5.89    5.54
 -14  -6  -4   29.22   10.92
  14  -6   4   14.36    8.14
  -4  20  -2    0.09   15.07
  11  -3 -11  121.40   17.27
   6   8 -10   36.89    9.08
   4  20   2    0.38    8.46
  11   3 -11  136.51   27.22
  11  -3 -11  133.15   11.67
   4  20   2   -0.78    5.76
  11   3 -11  128.44   22.59
  14   6   4   18.47    8.25
   6  -8 -10   -0.18   28.06
  14   6   4   24.72    4.49
   3  17   5    1.11    4.36
   3 -17   5    8.90    8.60
   3  17   5   11.60   10.66
  -3  17  -5    3.60   14.59
  14   2 -11    7.03    8.96
  14  -2 -11    6.95    8.88
  -8  20   1   -0.33   15.08
  13  -1   5   19.24    8.02
  14   2 -11    3.86    6.14
 -13   1  -5   -0.56   10.91
  14  -2 -11    9.55    5.21
   8  20  -1   -6.20    5.62
  13   9 -10    1.27    6.88
   3   5 -10    0.41    3.00
 -13   9  10    6.98   13.03
  13   9 -10    0.26   12.05
   3   5 -10   -0.47    3.90
  13   1   5   15.76    6.90
  14  -2 -11    5.24    6.32
  14   2 -11    9.97   10.18
   8  20  -1    0.54   12.32
  -8  10  -6   22.11   12.15
  -8 -10  -6    0.71   11.51
 -13   1  -5   19.57    7.92
  13  -9 -10    5.28    6.42
 -13  -1  -5   17.31    7.28
   8 -20  -1    3.59   13.62
   8 -10   6   21.42   13.48
  -8 -20   1    1.45    9.73
  13  -9 -10    8.46    6.75
   3  -5 -10   -0.32    4.58
 -13  -1  -5    0.31   10.53
  -6 -12   9    0.17    5.36
   6 -12  -9   -0.45   11.56
  -6  12   9   -0.33   14.37
   6  12  -9    3.37    5.21
   7  19  -5   81.80   19.87
   7 -19  -5   61.19   13.60
  -7 -19   5   58.31   21.86
  -7  19   5    0.03   42.28
  -7  19   5   75.12   25.86
 -16  14   7    9.91    7.47
  -4  18  -4   26.58   12.67
   4 -18   4   18.99   12.65
   4  18   4   24.44   14.10
  16  14  -7   -0.30    7.49
 -16  14   7    2.77    6.04
  16 -14  -7    8.35   10.37
   4  18   4    2.50    9.16
  16  14  -7    0.64    3.25
  20  -8  -1   -2.38    7.25
  -3  21   2   -0.99   12.38
 -20   8   1   -0.10    6.97
   3  21  -2   20.35   10.66
   3  21  -2   11.54   16.66
  20   8  -1    6.22    5.54
  20   8  -1    1.39    5.65
   3 -21  -2    2.81    8.59
  -3 -21   2   12.87   17.94
  -3  21   2   11.85    9.79
 -20  -8   1    0.58    4.32
  13  -3 -11   63.36   15.88
  13   3 -11   57.79   12.25
  -6 -18   6  149.72   39.96
  13  -3 -11   74.92   14.40
  13  -3 -11   74.01   16.74
  -6  18   6    0.02   45.24
  13   3 -11   60.30   11.67
  -6  18   6   67.15   19.48
   6  18  -6  130.97   23.26
   6 -18  -6   65.50   12.04
  13   3 -11   71.44   13.14
  -1 -21   2   24.44   11.98
  -1  21   2   10.28   16.40
 -23   5   5  221.61   32.58
   1 -21  -2    9.58   15.49
  23  -5  -5  232.65   56.54
 -23   5   5  147.39   12.51
  -1  21   2    0.78   13.53
   1  21  -2   16.56   11.62
  23   5  -5  205.77   34.00
  18   2   2   37.60   15.16
 -12  18   1    8.04    7.89
 -18   2  -2   44.53   10.52
 -18  -2  -2   26.44    9.97
  18  -2   2   37.65   10.32
  12 -18  -1    4.37    8.18
  12  18  -1   -0.95    5.28
 -18  -2  -2    8.28    9.52
  12  18  -1    2.44    5.21
   5  -5   8    1.30    5.81
  -5  -5  -8    1.26    8.85
   0 -12   8   -0.13    6.88
  -5   5  -8    3.73    4.73
   0 -12  -8    0.12    5.64
   0  12  -8   -0.48    6.27
   6 -20   1    2.18    7.04
  -6 -20  -1    0.09    3.77
   6  20   1    3.66    4.51
  -6  20  -1   -0.05    6.96
   6  20   1   -1.11    6.37
  23  -5  -6    1.90    9.70
  23   5  -6    0.26   16.89
 -23   5   6   -4.81    4.43
 -23   5   6    0.94    8.75
  -8  20   3    4.18   10.93
   1  -9  -9   21.27   13.10
  -8  20   3    1.16   11.20
  -8 -20   3   -2.65   13.52
  -1  -9   9    4.68   12.20
   1   9  -9    9.74    6.07
   8  20  -3    7.60   13.00
   8  20  -3    8.78    6.73
   8 -20  -3    2.17    7.88
  -2  -4  -9    4.20    7.57
  21   9  -3    2.39   11.96
  21  -9  -3    9.64    8.68
  -2   4  -9    1.18    3.35
 -21   9   3    2.51   13.66
  10  -6   6   20.40    8.92
 -10  -6  -6   -0.63    9.40
   2  -4   9   -0.79    4.19
  21   9  -3   -0.79    4.98
 -10   6  -6    3.62    7.78
 -22   8   5   14.83    9.30
 -22   8   5   26.12   11.71
  18 -12  -1   -0.15    7.78
  18  12  -1    3.95    5.37
  22   8  -5   -0.64   12.22
  18  12  -1    0.98    4.70
  22  -8  -5   17.78   12.91
 -18  12   1    0.77   13.52
  22   8  -5   -0.52    8.24
   3  19  -5    1.42   14.14
   3 -19  -5   26.13    7.26
  -3  19   5    2.82   26.43
  -3  19   5   23.01   12.66
  -3 -19   5   17.83   25.15
  15  -1 -11   21.87    7.04
  15  -1 -11   17.95   12.64
  -4  20   4  120.96   19.62
  15   1 -11    6.99   13.00
  15  -1 -11   19.59   11.58
  15   1 -11    8.76    8.06
   4 -20  -4   94.42   26.71
  -4 -20   4  130.14   28.50
  15   1 -11   10.64    6.82
   4  20  -4  147.25   40.68
  -4  20   4    9.93   50.97
  22   4  -2   12.38    8.17
 -22   4   2   10.40    8.66
 -22  -4   2    1.63    2.41
  22  -4  -2   17.85    9.33
  12  16  -7    1.65    7.22
 -12  16   7   -0.05    7.88
  12 -16  -7   -2.32    4.18
  -3  -9  -8   -1.07    8.60
  -3   9  -8    5.10    6.48
   3  -9   8   -0.41    7.83
 -12  16   7   -3.45    5.55
   8  18  -6  137.83   21.98
  -8 -18   6  116.93   34.43
  21  -5  -1  200.49   29.30
  -8  18   6   77.01   23.92
 -21   5   1  181.47   26.84
 -21  -5   1  143.56   18.65
   8 -18  -6   62.54   12.52
  -8  18   6    0.03   23.60
  21   5  -1  180.53   25.30
  17  -7   2   27.81   20.39
  17   7   2   24.31    8.32
 -17  -7  -2   25.33   15.16
  17   7   2   37.92    8.25
 -17   7  -2   24.86   12.44
  -2 -10   9    9.27   10.35
   2  10  -9    3.04    5.26
 -11  -1  -6   -0.14   14.83
   2 -10  -9    0.06    9.48
 -11   1  -6    0.08    9.11
  11  -1   6    7.42    5.23
 -11   1  -6    8.81    3.02
 -11  -1  -6    2.64    4.16
  11   1   6   -0.17    4.07
 -23  -1   3    8.16    2.67
 -10  18  -1   -5.09    8.96
 -23   1   3   18.44   18.78
  23  -1  -3   -0.11   18.95
  10  18   1    6.07    4.50
  10 -18   1    9.53   15.30
  10  18   1    0.03    7.24
  23   1  -3    0.16   10.49
   8   0 -11   -2.81    5.12
  18 -14  -4    1.05    9.76
   8   0 -11   -1.53    3.64
 -18  14   4   11.63    8.22
 -18  14   4   -0.09    8.90
   8   0 -11    2.51    2.76
  11  19  -3   63.21   23.35
  11 -19  -3   32.96   15.85
  17  15  -4   -0.32    9.26
  17 -15  -4   -0.01   13.53
  17  15  -4    2.01    4.04
 -17  15   4    7.63    7.51
 -17  15   4   -0.37   12.64
 -11  19   3   40.26   28.95
 -11  19   3   46.49   19.08
  11  19  -3   50.14   21.01
   0  -8   9    5.03    9.23
 -11   9  -5    1.42    4.81
 -11  -9  -5   -1.48   10.60
   0   8  -9    4.95    7.53
  15  -1   4   50.19    9.64
 -15  -1  -4   63.09   14.99
 -15  -1  -4   55.61   13.99
  15   1   4   48.06    8.75
 -15   1  -4   58.11    9.44
   0  -8  -9    5.26   11.23
  11  -9   5    4.79    5.28
  -9 -15   8   -1.85    7.60
  -9  15   8    2.08    4.62
   9 -15  -8    3.04    4.22
  -9  15   8   -0.50    7.22
   9  15  -8   -3.28    5.93
 -20  10   2    4.20   32.14
 -11  19   2    4.75    9.95
  11 -19  -2   -2.79   16.04
  11  19  -2   -2.60   11.93
  18   8   1    4.62    4.58
 -11  19   2   20.53   11.26
  20 -10  -2   71.19   33.00
  18  -8   1    0.26    6.86
  11  19  -2    4.73   11.48
 -18   8  -1    3.32    6.97
  20  10  -2   55.68   24.35
  18   8   1   -0.01    6.17
  20  10  -2   47.73   12.31
 -18  -8  -1    1.22    4.29
   5  21  -1   24.66   11.54
   5 -21  -1   39.55   20.85
  -5  21   1   -0.14   14.58
  -5  21   1    2.78   25.54
  -5 -21   1    2.75   11.70
   5  21  -1   31.34   10.39
  21   9  -7   -0.11    6.03
 -21   9   7   -0.40    4.53
 -21   9   7   -1.77    4.79
  21  -9  -7    3.03    5.27
  13  -9   4   10.58   11.70
  13   9   4    5.74    2.70
 -13   9  -4    4.85   11.62
 -13  -9  -4   12.24   12.85
  22  -8  -6  116.26   24.77
  12   4 -11   20.07    7.40
 -22   8   6   93.47   21.51
 -22   8   6   68.27   11.44
  12   4 -11   18.06   10.80
  22   8  -6    0.12   42.33
  17   7 -10    4.33    4.12
  22   8  -6   94.15   17.50
  12  -4 -11    8.91    4.31
  12  -4 -11    9.67    9.27
  12  -4 -11    7.83    5.20
  17   7 -10   -0.69    7.06
  17  -7 -10    2.23    5.65
  12   4 -11   18.87    6.73
 -17   7  10    4.00    5.01
   6 -20  -4   34.82   23.05
  -2  20  -3    8.15    9.22
  -6  20   4   65.26   15.90
   2  20   3    5.16    5.06
   6  20  -4   40.67   29.34
  -6 -20   4   64.18   20.23
   2 -20   3    8.66   14.91
  -6  20   4   65.18   37.96
   2  20   3    2.21    8.96
  -2 -20  -3   -0.81    4.84
  -3 -21  -1   17.13   16.88
   3  21   1   -0.83   12.94
   9   3 -11   27.36   16.08
   9   3 -11   28.27    6.45
   9   3 -11   26.40   12.24
   9  -3 -11   28.95    6.42
   9  -3 -11   20.49    6.76
   3  21   1   31.09    9.85
  -3  21  -1    0.00   12.12
   9  -3 -11   34.90   23.97
   3 -21   1   24.31   20.81
   4  18  -6    7.21   30.58
  -4  18   6   43.45    8.07
   4 -18  -6   26.33   12.88
  -4  18   6    4.75   35.65
  -4 -18   6  107.20   20.48
   6   0   8    2.07    1.93
  -6   0  -8   -0.06   14.88
  18 -14  -5    0.83   10.33
  16  12   1    4.58    3.42
  18  14  -5    1.43    4.94
  18  14  -5   -0.05    7.33
 -18  14   5    0.58    5.77
 -18  14   5   -2.09    8.40
  16  12   1    0.74    3.86
 -16 -12  -1   -1.29    4.38
 -16  12  -1   -2.07    6.93
  16 -12   1   -0.58    6.56
   7  15  -8   -2.74   10.67
   7 -15  -8    3.95    3.72
  -7  15   8    0.04   14.43
  -7  15   8    0.58    3.59
  -7 -15   8   -2.53    6.12
   7  -9 -10   -0.03   17.68
   7   9 -10    9.62    6.42
 -13  -3  -5  109.92   18.74
 -13   3  -5   68.61    9.36
  13  -3   5   64.56   10.14
  13   3   5   59.06    6.69
  14  12  -9    0.47   11.53
 -14  12   9    4.14    4.24
  14 -12  -9   -0.16    3.93
  18  -6 -10   19.91    9.16
  19 -13  -4    1.49    6.46
  18   6 -10    7.18   11.51
 -14  12   9    5.95   11.97
 -19  13   4   -0.54    6.08
 -16   8  10   34.35   22.63
  -2  20   4   23.82   16.32
  16  -8 -10   85.17   20.18
  -2  16  -6   -2.18    5.65
  -2 -20   4   45.95   16.52
   8  -2 -11    1.03    2.42
  -2 -16  -6    3.13    4.52
  16   8 -10   60.76   16.67
  16   8 -10   63.18   12.14
   2  20  -4   42.13   16.89
   2  16   6  -16.47    7.35
   8  -2 -11    2.76    3.07
   8   2 -11    6.99    2.94
   8   2 -11    4.32    6.36
   2 -20  -4   22.59   15.52
   2  16   6   -0.61    1.21
   2 -16   6   10.80    5.72
  -2  20   4   -0.96   33.67
   8   2 -11    1.64    6.47
   8  -2 -11    2.16   12.98
   2   4 -10   -0.26    9.92
   2   4 -10    0.58    3.36
   2  -4 -10    0.59    6.93
  20   0 -10   77.57   33.67
  20   0 -10   62.22   20.86
  19  -5   1  163.39   36.90
  -5 -21   2   14.69    9.40
 -19  -5  -1  126.02   16.37
 -19  13   5   -0.43   19.98
  19   5   1  139.79   30.07
  -5  21   2    5.39    9.64
 -19  13   5   20.10    9.35
   5 -21  -2   -2.03   14.18
 -19   5  -1  149.15   21.00
  19 -13  -5   19.98   20.82
   5  21  -2    0.99   13.75
   5  21  -2    8.77   14.78
  19  13  -5   14.46    9.72
  -5  21   2    0.39   11.67
  19  13  -5    0.01   13.55
  10  -4 -11   32.84   15.86
 -12  18   5   -9.76   12.02
  16  16  -4   16.25    4.95
  10  -4 -11   27.28    5.41
  14 -14  -8    8.14   10.05
 -16  16   4   54.22   21.17
  10   4 -11   57.77    8.87
  14  14  -8   -0.07    9.36
  12  18  -5   -8.20    9.24
 -12  18   5    2.78    9.56
  10   4 -11   65.92   17.91
  12  18  -5   -0.91    3.25
  12 -18  -5    3.02    4.60
 -14  14   8    7.64   11.08
 -16  16   4    0.52   11.95
  16 -16  -4    1.49   20.36
 -14  14   8   13.37    9.65
  10   4 -11   64.74    9.81
  22   8  -4  109.66   25.49
  22  -8  -4  130.88   28.57
  22   8  -4  106.54   39.12
 -22   8   4  120.51   26.56
   1  13  -8    0.79   10.96
  17  15  -3   -0.11    8.20
 -17  15   3   -0.25    7.30
   1 -13  -8   -0.35    8.47
  -1  13   8   -0.07   10.93
  17  15  -3    4.78    4.68
  17 -15  -3   -2.85    7.76
  -1 -13   8    8.08    7.39
  23  -1  -8    0.22   12.78
  23  -5  -4   -0.53    6.03
  23   5  -4   -0.42    5.54
  23   1  -8   -0.67    6.96
   3 -11  -9    0.00   14.05
  -4  12  -7    9.93    7.37
 -23   5   4    3.44    9.81
 -17  15   5   62.37   16.15
  17  15  -5   81.21   14.00
   3  11  -9   26.75   15.12
  17 -15  -5    3.09   15.95
  17  15  -5   38.97    7.57
  -3 -11   9   27.30   10.37
  -4 -12  -7   15.74   11.51
   4 -12   7   13.26   15.12
 -17  15   5   -0.15   15.71
  -7  19  -2   -0.65    6.02
   7  19   2   -2.64    5.40
   7  19   2    1.11    3.14
   7 -19   2    3.83   10.21
 -21   5   9   38.56    9.68
  21  -5  -9   69.15   28.53
  21   5  -9    0.15   34.36
  21   5  -9   89.26   26.95
   1 -21   2    8.57    8.78
  -1  21  -2    3.47    8.62
  -1 -21  -2    3.44    6.11
   1  21   2   -0.44    9.71
   1  21   2    0.34   10.54
  16   0 -11    1.71    6.55
  16   0 -11    3.97    4.78
  16   0 -11   -3.24    3.60
   5 -19   3   49.84   27.21
  -5  19  -3   48.94   17.26
   5  19   3   38.54   14.60
   5  19   3   -1.35   16.46
  -6  -2  -8    1.02   16.46
  -6   2  -8   26.38    5.77
   6  -2   8   34.44    7.03
  -6   2  -8   -1.09   16.25
  22   0  -9   -0.09    5.45
  15  -3 -11   48.17   18.94
  15  -3 -11   51.72   10.73
  15  -3 -11   56.22   17.37
  15   3 -11   65.05   13.62
  15   3 -11   51.73   17.51
   3 -13   7  110.13   19.45
  -3  13  -7   95.85   26.64
  -3 -13  -7   73.21   22.15
  15   3 -11   53.15   12.76
  16 -16  -3    2.18   12.39
 -16  16   3   39.70   11.89
  18 -14  -3    1.81    7.50
  16  16  -3    8.46    8.61
 -18  14   3   -0.24   12.46
 -11  15   8    0.00    7.10
  11 -15  -8   -0.76    4.73
  -9  13   9   15.61    6.18
  -1   7  -9    8.17    7.25
 -16   6  -3   23.19    8.97
   9 -13  -9    0.08    9.61
  16   6   3    9.51    9.07
  16  -6   3    8.61   14.23
   9 -13  -9   10.28    5.70
  11  15  -8   -0.88    6.12
   9  13  -9   32.44    9.60
   1  -7   9    6.07    5.45
 -16  -6  -3    3.02   14.21
 -11  15   8   -0.72    3.40
  -1  -7  -9   13.18   11.66
  -9  13   9   -0.08   13.23
 -15  15   7    5.87    9.88
  15  15  -7    3.41    4.31
  14  -4 -11    5.76    7.35
  15 -15  -7    2.81    9.37
  -9 -19   5   -8.36    7.04
  -9  19   5    0.02    9.29
  15  15  -7   -0.31    7.31
 -15  15   7   -2.91    7.80
   9  19  -5    5.72   12.30
  -9  19   5    3.33   11.78
  14  -4 -11    4.08    4.74
  14   4 -11    8.53   12.03
  14  -4 -11    6.14   10.76
  14   4 -11   -1.21   10.89
   9 -19  -5    0.69    9.06
  14   4 -11   10.01    5.20
 -23  -3   3   55.81    6.74
 -23   3   3   91.46   34.00
  -5 -21   0    2.38   10.07
 -11  -3  -6    0.35    8.75
   5  21   0   -1.91    5.40
 -11   3  -6   13.31    5.72
  23   3  -3   86.97   19.82
   5 -21   0    8.24   12.08
  11  -3   6    2.15    6.15
   5  21   0    4.12    6.84
  23  -3  -3    1.32   35.66
  11   3   6    3.37    2.67
  -5  21   0   -0.08   13.10
   2  16  -7    0.44   10.27
  -2  16   7    6.68    8.52
  -2 -16   7    5.27   11.88
  -2  16   7    0.52    1.98
   2 -16  -7   -0.29    5.61
  20   2 -10    0.37   16.22
  -4  -8  -8    2.06   17.73
 -14  16   0   14.41   10.71
   5 -11   7   17.25    9.24
  14  16   0    6.23    5.61
  14 -16   0    0.25   10.30
  -4   8  -8   42.89    8.02
   4  -8   8   49.65   10.03
  20  -2 -10   38.20   14.92
  14  16   0    7.21    6.59
  -5  11  -7   29.35   12.72
  -5 -11  -7    0.96   13.19
  20   2 -10   50.02   13.05
  14  16   0   12.24   13.62
 -23   5   7   22.61   18.60
  10  10 -10  256.30   24.62
  15  15   0   -1.31    3.94
 -10  10  10  126.23   30.10
  10 -10 -10  114.99   23.88
  15  15   0    0.28    3.01
 -23   5   7    9.20    3.37
  23  -5  -7   34.60   21.34
 -15  15   0   -0.73   10.49
  23   5  -7    0.10   13.59
  15 -15   0   -0.26    5.64
  15   3   4   14.34    4.24
 -15   3  -4    4.47    5.60
 -15  -3  -4   19.98    9.21
  15  -3   4    3.87    6.10
  -9  -9  -6    0.23   11.79
   1  -1 -10   -0.42   11.08
  -9   9  -6    4.30    4.44
   9  -9   6    0.66    5.03
   1   1 -10   -0.23   10.43
   8  20   0   56.35   20.49
  -8  20   0   68.43   18.48
   8 -20   0   38.90   32.17
  18  -4   2   -4.74    4.56
  -8 -20   0   33.53   14.92
  18   4   2    8.43    6.09
 -18  -4  -2    2.04    4.11
   8  20   0   49.04   15.28
 -18   4  -2    0.06    4.37
  13  17  -6    3.32    3.54
 -13  17   6   -0.01    8.62
 -20   6   0   45.02   14.29
  13  17  -6    4.34    7.25
 -11  19   4    6.31   10.60
  11  19  -4   10.13    5.86
 -11  19   4   -5.50   20.12
  20   6   0   38.23   20.91
  -3   1  -9   -0.19   12.49
  -3  -1  -9    1.12    7.58
  13 -17  -6   -1.67    5.28
  11 -19  -4    0.20    8.19
 -20  -6   0   37.97    7.73
 -13  17   6    2.05   11.03
  11  19  -4    7.89   14.33
  20  -6   0   40.05   15.35
  -7  17   7   96.55   12.33
  11 -13  -9   40.45    6.42
   7  17  -7   96.13   38.94
  -7 -17   7  102.34   25.50
 -11  13   9   51.79   11.38
 -11  13   9   -1.31   17.71
  -7  17   7  114.04   27.81
  11  13  -9   31.82   23.83
   7 -17  -7   92.65   11.89
  24   0  -6  108.89   27.92
  19  -5 -10   -5.87   10.60
  22   6  -8   14.02    6.50
  22  -6  -8    4.59   12.97
  22   6  -8    0.71    8.39
 -22   6   8   -0.75    2.41
 -22   6   8    2.90   10.91
  19   5 -10   -0.06    8.17
  19   5 -10    7.46    7.14
  16   2 -11   16.44    8.15
  16  -2 -11   12.97   11.42
   7   1 -11    0.60    5.02
  16   2 -11   12.39    9.62
  16   2 -11   14.92    8.07
  16  -2 -11    4.16    6.44
   7   1 -11    3.67    3.83
   7  -1 -11    2.31    2.79
   7   1 -11   11.49    7.16
   7  -1 -11    4.84   13.50
   7  -1 -11    2.41    4.05
  16  -2 -11    3.72    5.87
  15  -9 -10   -2.59    6.42
  20  12  -5   -0.06   10.66
 -20  12   5   -0.13    8.60
  15   9 -10   -0.63    5.84
 -15   9  10   -4.10    5.41
  20  12  -5   10.10    8.08
  20 -12  -5    5.25    9.87
  15   9 -10   -0.26    4.46
 -20  12   5    5.05    6.40
  16 -10   2    0.66   11.66
  16  10   2   36.01   11.20
  15   9 -10   -0.14    8.04
 -16 -10  -2   40.79   14.52
 -16  10  -2   54.76   21.68
  16  10   2    1.75   11.43
  12 -10 -10   85.14   13.56
  12  10 -10  131.13   27.94
 -12  10  10   34.68   34.18
  12 -10 -10   67.34   17.33
  22   2  -9   -0.47    6.02
  10  18  -6   36.16   16.60
  22  -2  -9    0.70    9.43
  10 -18  -6   33.54   17.21
 -10  18   6   59.23   13.72
 -10  18   6    0.04   19.54
 -10 -18   6   15.94   19.99
  11   5 -11   94.00   20.79
  11  -5 -11   85.39   19.58
  11   5 -11   97.50   13.39
  24   0  -5   -0.06    9.47
  11   5 -11   99.89   23.83
  11  -5 -11   77.02    8.56
  11  -5 -11   81.04    7.92
 -11  19   1   11.52    9.34
  11  19  -1    6.54    6.13
  11 -19  -1   -3.75   16.68
  11  19  -1    1.88    6.90
  13  17   0    0.46    4.41
  13  17   0    2.63    5.32
 -13  17   0    7.42    8.40
  13 -17   0   -1.40   13.87
  16  16  -5    1.28    3.54
  20 -12  -4    6.91   14.00
 -20  12   4    0.11   13.15
  19   9   0    7.48    6.06
  -9 -17   7   15.13   18.74
  20  12  -4    0.25    8.24
  16  16  -5   -0.48    5.40
 -19   9   0   -0.20    8.72
  15   9   3    0.02    2.79
   9  17  -7   17.50   20.46
  16 -16  -5    1.06    5.92
 -15  -9  -3    4.93    5.11
 -19  -9   0    4.03    6.86
 -16  16   5    1.46    6.69
  -9  17   7    4.43    7.03
  15  -9   3   -3.71    5.34
 -15   9  -3   14.89   10.58
  19   9   0    3.26    4.72
  -9  17   7    0.07   14.25
   9 -17  -7   18.08    5.91
  19  -9   0    9.23   14.93
  15   9   3    4.06    4.84
 -16  16   5    0.11   10.56
  -2 -14  -7    5.86   10.19
   2 -14   7   22.18   16.43
   2  14   7    7.51   14.41
  13   5 -11   81.95   22.24
  13  -5 -11   74.50   16.73
  13  -5 -11   74.12    9.48
  13   5 -11   82.53   18.74
  13  -5 -11   69.02   16.04
  -1  19   5    1.57   16.11
  -1  19   5    3.44    5.98
   1 -19  -5    0.71    5.75
  -1 -19   5    4.84   14.66
   1  19  -5   -0.29   14.32
  16 -14   0   -0.42   14.58
 -16  14   0    4.82   15.28
  16  14   0    2.75    5.58
  16  14   0    4.99    7.67
  23  -3  -8    1.43    9.67
   9   1   7    3.32    2.63
  15  17  -3    5.77    4.76
  19 -13  -3   -0.49    9.16
  23   3  -8   -0.43    6.08
  15  17  -4    6.60    9.44
  19  11  -1   40.46   20.47
 -15  17   3   17.83   15.76
  -9   1  -7    0.87   14.59
 -19  13   3    0.10    5.25
 -15  17   4    1.08    6.49
 -19  11   1    0.39   17.50
  15  17  -4   -0.13    2.93
 -15  17   4    7.63    7.03
 -19 -11   1   45.77    7.95
  19  11  -1   46.49   10.64
  15 -17  -3    3.09   16.07
   9  -1   7    6.51    4.44
  19 -11  -1   -0.17   29.68
  15 -17  -4   -0.71    6.34
  -9  -1  -7   -0.16    9.01
  -2  18  -5    2.49    7.95
   2  18   5   15.85    9.33
   9 -15   4    0.62   11.36
   9  15   4   -2.12    7.58
   2 -18   5   -3.52    8.01
  -9 -15  -4    4.77    5.07
   9  15   4    1.40    3.18
   2  18   5    0.29    4.59
   9  15   4    1.08    3.17
  -9  15  -4   -1.08    6.71
  -8  -6  -7    0.56   13.97
  -5  15   8   -1.96    2.28
  -5 -15   8   -3.71   12.55
  -8   6  -7    6.65    5.62
   5 -15  -8   -0.02    6.38
   5  15  -8   -0.39    6.22
  -5  15   8    0.51   16.12
   8  -6   7    1.55    4.20
  -3 -21   3   23.22   18.67
  -3  21   3    6.48   13.57
   3 -21  -3    3.98    7.60
  24   2  -6    0.85   18.98
 -24   2   6   22.98   18.62
   3  21  -3   17.84   17.15
  -3  21   3    3.97   22.34
  24  -2  -6   63.69   17.70
  -7  13   9   -0.94   27.65
  -8  20   4   13.65   12.54
  -7 -13   9   13.39   25.38
  -9  19  -1    0.24   18.43
   8  20  -4   14.65   18.75
   8 -20  -4   13.47   16.16
   9  19   1    9.16    5.82
  -8 -20   4   22.53   21.74
   7 -13  -9   -0.10   20.79
   8  20  -4   11.27   15.72
   9 -19   1    3.86   10.78
  -8  20   4    6.64   25.49
   9  19   1    0.99   14.93
   7  13  -9   55.69   18.69
  10  14   4    0.02    2.83
  10 -14   4    0.01    6.16
 -10 -14  -4    6.31    5.73
  10  14   4    0.14    2.69
 -10  14  -4   16.98   10.75
  19  13  -6   -2.36    7.02
 -19  13   6    8.60    6.45
 -19  13   6   -0.18    7.51
  19 -13  -6    3.33    8.24
 -24   2   5    8.62    7.15
 -22   8   7    8.75    9.03
  22  -8  -7   12.54   18.21
  22   8  -7    0.17   11.68
  24  -2  -5   -1.49    6.96
  24   2  -5   -0.03   12.24
 -24   2   5    0.17    1.62
  22   8  -7   10.04   17.02
 -22   8   7    4.94    4.87
   6 -10   7   64.80   19.34
 -17   1  -3    1.81   10.11
  -6  10  -7   38.52   15.75
 -17  -1  -3   15.53    9.73
 -17  -1  -3    8.44    7.52
  17   1   3    8.79    5.45
  17  -1   3    5.63    5.94
  -6 -10  -7    3.97   28.93
   4 -12  -9    0.06    5.22
  -4  12   9   -0.10    6.56
  18 -14  -6   10.06    9.59
  18  14  -6    9.55    8.76
  18  14  -6   -0.47   12.61
   4  12  -9   -3.72    6.34
  -4 -12   9    1.43    4.39
   8 -10 -10   -0.35   12.31
 -18  14   6   13.66   14.83
   8  10 -10   41.83   14.74
 -18  14   6   -0.33   15.84
   5 -17  -7   -1.62    1.85
  -5  17   7   -2.62    2.64
  -5  17   7    0.12   15.52
  -5 -17   7    1.15    7.99
   5  17  -7    1.05    7.17
  11 -15   3    0.51    8.16
  11  15   3    0.07    5.18
 -11 -15  -3    4.33    5.74
 -11  15  -3   24.00    9.28
  11  15   3    0.33    4.78
   8   4 -11   -2.10    7.34
   8   4 -11   -2.57    5.25
   8   4 -11    0.69    4.43
 -18  10   9   -0.55    4.43
 -18  10   9   -1.90    4.33
   8  -4 -11    1.28    6.38
  18 -10  -9    0.49    4.84
  -3 -19  -4    0.89    4.56
  19  -9  -9    6.42    5.70
  -3  19  -4    5.69    6.67
   3 -19   4   -3.72    6.50
   3  19   4    0.20    2.87
 -19   9   9   -2.73    6.68
 -19   9   9   -1.00    4.76
   3  19   4    0.84   12.18
  19  11  -8    0.10    9.17
 -19  11   8    1.20    8.97
  19  11  -8    1.56    7.47
 -19  11   8    5.28    5.97
  19 -11  -8   -4.79   11.45
   2  14  -8    0.09    7.97
   1  -3 -10   38.16   15.34
   2 -14  -8   -0.09   14.44
  -2 -14   8   17.65    9.02
  -2  14   8   -0.12   12.16
  -2  18   6    1.97    5.65
   1   3 -10    0.74   13.33
  -8  16  -4   25.66   14.95
   1   3 -10   18.09    5.60
  -2 -18   6   24.38   10.53
   8  16   4   50.68    8.76
  -2  18   6    1.42   21.07
   2 -18  -6    7.21    5.90
   2  18  -6   -1.17   10.10
   8  16   4   12.61   16.53
  -8 -16  -4   38.14   17.77
   8  16   4   29.72    5.13
   8 -16   4   -0.14   14.70
  10 -16   3   -1.11    8.11
  10  16   3    1.12    3.12
 -10  16  -3    2.31    9.22
 -10 -16  -3   11.42    5.25
  10  16   3    0.42    5.67
  10  16   3   12.60   13.68
  -3   3  -9    0.70    9.97
  -3  -3  -9   -0.28   10.46
   3  -3   9    3.77    4.26
  -3   3  -9    5.98    3.67
   5 -21  -3   -0.70    8.95
  -5  21   3   -0.61   14.30
   5  21  -3    2.26    6.25
   5  21  -3    9.78   10.53
  -5  21   3  -10.52   10.54
  -5 -21   3    3.77   12.19
  17   1 -11    3.40    5.54
  17  -1 -11    4.84    5.64
  17  -1 -11   -3.37    5.10
  17  -1 -11   -4.83    9.19
  17   1 -11    3.12    5.88
  17   1 -11    5.16    5.97
 -17 -11  -1   40.21    9.79
  18  12  -8    0.07    8.96
  17 -11   1   -1.10   26.35
  18 -12  -8    7.25   10.16
  18  12  -8   -1.45    6.94
 -17  11  -1   74.68   16.84
  17  11   1   36.58    9.37
 -18  12   8    1.01    8.83
 -18  12   8    3.18    8.99
  17  11   1   30.32   16.49
   0 -20   4   10.54    8.63
   0  20   4   -0.21   16.25
   0  20  -4    1.83    9.13
   7   3 -11    9.56    7.78
   0  20   4   -0.76    7.26
   7  -3 -11    2.98   12.47
   0 -20  -4   -0.03    7.51
   7   3 -11   27.23   10.40
   7   3 -11   20.30    5.91
  -2  -6  -9    9.66   11.78
   9   5 -11   54.45   15.18
 -20  12   6    1.82    4.27
   9   5 -11   56.50   11.54
  20 -12  -6   -8.52   10.69
   9  -5 -11    1.42   18.43
 -20  12   6   -0.20    5.32
   9   5 -11   56.42   10.88
  -2   6  -9    5.97    6.24
  20  12  -6   -1.88    5.41
   2  -6   9    7.12    4.86
  -6   4  -8   32.54    4.92
  24   0  -7   -0.57   13.62
  -6  -4  -8   74.46   17.63
  12  14   3   -0.11    2.84
  12 -14   3    0.04    8.13
 -12 -14  -3   -7.19    6.69
  12  14   3    0.62    2.96
   6  -4   8   35.46    6.52
 -12  14  -3    4.32    5.68
 -21  -1   0    0.73    4.93
  21   1   0   -7.02    4.86
  22   0  -1    5.81   11.22
 -21  -1   0    1.72    4.72
 -22   0   1   -2.67    5.21
 -21   1   0    5.36    7.98
 -22   0   1   -2.11   10.92
  21  -1   0    5.07    5.28
  22  -6  -2   59.77   18.70
 -22   6   2   38.20   17.23
 -22  -6   2   39.89    7.78
  22   6  -2   54.94   16.20
  -1  21   3   10.04   10.75
  -1 -21   3    8.16    9.84
  -1  21   3   -1.05   19.51
   1 -21  -3    0.75    6.12
   1  21  -3    6.82    9.25
 -11 -13  -4    8.43    5.32
  11  13   4    0.74    1.55
   4  -8 -10   57.15   20.71
  11 -13   4    0.18    9.50
  11  13   4   -0.51    2.41
 -11  13  -4   -0.10   10.13
   4   8 -10   44.11    9.75
  -8 -14  -5   10.37   12.15
 -16  16   2   12.06   16.31
  -8  14  -5   -0.52   10.61
  17  15  -2    1.82    8.44
 -17  15   2    9.05   14.98
  16 -16  -2    2.77    9.53
  17 -15  -2    2.35   15.20
   8 -14   5   -0.57   11.82
  16  16  -2    2.99    9.81
  16  16  -2    5.17    4.48
 -13  -5  -5    0.38   23.99
 -17  11   9    2.37    6.60
  20  10  -8   14.14    9.94
 -13   5  -5   63.09   13.41
  17  11  -9    0.10   10.73
   3  -7 -10   -2.50   11.45
 -20  10   8    3.39    9.72
  20 -10  -8   -0.74   14.89
  13  -5   5   52.71   14.73
  13   5   5   38.33    6.85
  17 -11  -9    5.37    6.04
 -20  10   8    2.75   12.79
 -17  11   9    7.08   10.00
   3   7 -10    6.84    4.47
  20  10  -8    0.42   11.52
  13   5   5   20.34    7.42
  12 -18   0  154.82   29.12
 -12  18   0  144.19   48.25
  12  18   0  117.17   34.20
  12  18   0  141.74   27.36
   1 -17   6    4.00   12.86
   1  17   6   -1.49    9.58
 -12   8  -5    3.57    9.43
  -1  17  -6   -0.82   12.50
  -1 -17  -6    2.68    5.63
   1  17   6    1.58    2.37
  12  -8   5   14.96   10.91
 -12  -8  -5    1.56   13.52
   6   0 -11    0.98   11.49
 -13  13   9   65.30   31.29
  17 -15  -6   -1.35    6.20
 -17  15   6   -0.75   11.40
  17  15  -6    4.81    6.07
  20   4 -10   -0.03    6.80
  20   4 -10   -0.53    6.19
  21  11  -5   14.56    9.49
 -17  15   6    0.60    6.56
  21 -11  -5   17.94   12.47
  13 -13  -9   43.56   15.08
 -21  11   5    0.07   10.73
 -21  11   5   13.52   11.98
  21  11  -5    0.18   13.16
  20  -4 -10    4.35    9.15
 -13  13   9   68.45   10.78
   6   0 -11    1.24    2.39
  13  13  -9    2.23   29.05
  23   7  -5    0.30   18.30
 -23   7   5   35.54   17.23
  23  -7  -5   52.30   18.96
  23   7  -5   51.62   15.88
 -23   7   5   20.56   11.53
 -14  10  10   10.06    7.99
  -7 -15  -5   22.47   24.80
   7 -15   5   67.47   16.76
  -7  15  -5   35.44   25.21
  14 -10 -10   10.28    7.62
  14  10 -10    2.64    6.84
  14  10 -10    0.76    7.71
   7  15   5   58.34   21.57
 -22   8   3   -0.70   22.04
 -20   8   9    4.47    4.94
  22   8  -3    0.29   12.30
  20  -8  -9   13.59    8.42
  22  -8  -3    7.35   24.10
 -20   8   9    1.87    7.68
  22   8  -3   33.27   11.17
   7  21  -2   -5.09    8.67
  -9  -3  -7   -0.03   12.57
  -5  -7  -8    2.61   19.39
  -7 -21   2   -1.10    6.13
   7  21  -2   -3.25    5.20
  -5   7  -8    9.14    7.59
  -7  21   2    0.00    7.41
   7 -21  -2   11.06    5.95
  -9   3  -7   12.54    6.16
   5  -7   8   10.40    9.44
  -7  21   2   -0.01    7.91
   9  -3   7   19.12    7.94
  12  -6 -11    1.77    3.58
  10  20  -2   19.92   15.59
  10  20  -2    4.90   16.46
 -23   7   6   -2.05    4.72
  12  -6 -11   -1.47    7.54
  23   7  -6    2.20    8.29
  23   7  -6    0.55    9.33
  12   6 -11    8.84    5.63
  12  -6 -11    1.97    3.11
  23  -7  -6  -10.12    5.15
  10 -20  -2   14.56   12.00
  12   6 -11   17.75    5.53
 -23   7   6    4.44    3.20
 -10  20   2   14.49   12.84
 -10  20   2   17.77   14.90
 -21  -9   2   -0.70    1.82
  21  -9  -2    5.44    6.52
   1 -15   7   19.26    9.20
  -1 -15  -7    6.17    8.15
  -1  15  -7    0.13    8.46
  17  13   0    0.57    8.67
  17 -13   0   -0.05    9.51
 -21   9   2   -2.59    6.46
   1  15   7   -4.00   12.57
  21   9  -2   -3.42    9.11
 -17  13   0    7.67   10.19
[truncated: 156,197 more chars]
